# Supplementary material for: Visualizing genomic characteristics across an RNA-Seq based reference landscape of normal and neoplastic brain
Source: Sci Rep. 2023 Mar 14;13:4228. doi: 10.1038/s41598-023-31180-z (PMC10014937; doi:10.1038/s41598-023-31180-z)
Supplement: Supplementary file 2 — Supplementary Tables. [file 41598_2023_31180_MOESM2_ESM.xlsx]

## Sheet: Table1A
Table : Number of samples for each of the 12 brain defined GTEx regions
	Dataset	Brain regions from GTEx	No of samples
1	GTEx	Amygdala	81
2	GTEx	BA24	99
3	GTEx	Caudate	134
4	GTEx	Cerebellum	263
5	GTEx	Cortex	132
6	GTEx	Frontal Cortex(BA9)	120
7	GTEx	Hippocampus	103
8	GTEx	Hypothalamus	104
9	GTEx	Nucleus accumbens	123
10	GTEx	Putamen	103
11	GTEx	Spinal cord	76
12	GTEx	Substantia nigra	71

## Sheet: Table 1B
Table : Number of samples for each of the included pediatric tumors from CBTN
	Dataset	Pediatric Tumors	No of samples
1	CBTN	ATRT	30
2	CBTN	Diffuse intrinsic pontine glioma	18
3	CBTN	DNET	24
4	CBTN	Embryonal tumors	29
5	CBTN	Ependymoma NOS	16
6	CBTN	Ganglioglioma	48
7	CBTN	ganglioneuroblastoma	3
8	CBTN	Glial-neuronal tumor NOS	8
9	CBTN	high-grade glioma	101
10	CBTN	low-grade glioma	119
11	CBTN	medulloblastoma	117
12	CBTN	Meningioma	29
13	CBTN	MPNST	4
14	CBTN	Neuroblastoma	1
15	CBTN	Neurocytoma	3
16	CBTN	Neurofibroma	21
17	CBTN	pilocytic astrocytoma	120
18	CBTN	pleomorphic xanthoastrocytoma(PXA)	6
19	CBTN	Posterior Fossa Ependymoma	24
20	CBTN	Schwannoma	19
21	CBTN	Spinal Cord Ependymoma	16
22	CBTN	subependymal giant cell astrocytoma(SEGA)	9
23	CBTN	Supratentorial Ependymoma	37

## Sheet: Table 1C
Table : overview of data sources and pipelines
	Datasets	No of samples	Source	genome	alignment software	gene counting software	gene fusion software	mutation calling pipeline	copy no calling pipeline
1	CBTN	802	CBTN	hg38	STAR	RSEM	STAR-Fusion, Arriba	Strelka2, Mutect2 , Lancet	gistic
2	CGGA	270	recount2	hg38	railRNA	railRNA	NA	NA	NA
3	GTEx	1409	recount2	hg38	railRNA	railRNA	NA	NA	NA
4	TCGA-GBM	175	recount2	hg38	railRNA	railRNA	STAR-Fusion, Arriba	Strelka2, Mutect2, MuSE	gistic
5	TCGA-LGG	532	recount2	hg38	railRNA	railRNA	STAR-Fusion, Arriba	Strelka2, Mutect2, MuSE	gistic

## Sheet: Table 1D
CGGA_id	tumor_type	disease	pathology	age_in_years	os_days	os_event	race	gender	CGGA_Glioma_Grade	CGGA_Glioma_1p_19q_codel	CGGA_Glioma_IDH	CGGA_chemo	CGGA_resection	CGGA_epilepsy	CGGA_OS	CGGA_Censor	run_s	bioproject_s	rnaseq_sampleName
CGGA_171	CGGA-Oligo	CGGA	CGGA-Oligo	37			Unknown	Female	2	Codel	Mutant	Chemotherapy with unknown drug alone	Total resection	No data			SRR934717	PRJNA212047	SRR934717
CGGA_276	CGGA-IDH-Mutant	CGGA	CGGA-IDH-Mutant	44	529	0	Unknown	Male	2	Non-codel	Mutant	No therapy	Total resection	Anti-epileptic	529	0	SRR934733	PRJNA212047	SRR934733
CGGA_D40	CGGA-IDH-Mutant	CGGA	CGGA-IDH-Mutant				Unknown	Male	2	Non-codel	Mutant	No therapy	No data	Anti-epileptic	3219	0	SRR934970	PRJNA212047	SRR934970
CGGA_251	CGGA-IDH-Mutant	CGGA	CGGA-IDH-Mutant	46	1299	0	Unknown	Male	2	Non-codel	Mutant	Radiotherapy alone	Total resection	Anti-epileptic	1299	0	SRR934723	PRJNA212047	SRR934723
CGGA_818	CGGA-IDH-Mutant	CGGA	CGGA-IDH-Mutant	46	3697	0	Unknown	Male	2	Non-codel	Mutant	Radiotherapy alone	Total resection	Anti-epileptic	3697	0	SRR934834	PRJNA212047	SRR934834
CGGA_871	CGGA-Oligo	CGGA	CGGA-Oligo	37	3634	0	Unknown	Male	2	Codel	Mutant	Radiotherapy alone	Total resection	No therapy	3634	0	SRR934844	PRJNA212047	SRR934844
CGGA_538	CGGA-Oligo	CGGA	CGGA-Oligo	43			Unknown	Female	2	Codel	Mutant	Chemotherapy with unknown drug alone	Total resection	No therapy			SRR934766	PRJNA212047	SRR934766
CGGA_738	CGGA-IDH-Mutant	CGGA	CGGA-IDH-Mutant	44	3802	0	Unknown	Male	2	Non-codel	Mutant	Radiotherapy alone	No data	No therapy	3802	0	SRR934818	PRJNA212047	SRR934818
CGGA_273	CGGA-IDH-Mutant	CGGA	CGGA-IDH-Mutant	35	2635	1	Unknown	Female	2	Non-codel	Mutant	Radiotherapy alone	Total resection	No therapy	2635	1	SRR934731	PRJNA212047	SRR934731
CGGA_D47	CGGA-Oligo	CGGA	CGGA-Oligo	36	1048	1	Unknown	Male	2	Codel	Mutant	Radiotherapy plus temozolomide	Total resection	Anti-epileptic	1048	1	SRR934974	PRJNA212047	SRR934974
CGGA_633	CGGA-IDH-WT	CGGA	CGGA-IDH-WT	57	1812	1	Unknown	Female	2	Non-codel	Wildtype	Radiotherapy plus temozolomide	Total resection	No therapy	1812	1	SRR934787	PRJNA212047	SRR934787
CGGA_333	CGGA-IDH-Mutant	CGGA	CGGA-IDH-Mutant	41	1783	0	Unknown	Male	2	Non-codel	Mutant	Radiotherapy alone	Total resection	Anti-epileptic	1783	0	SRR934742	PRJNA212047	SRR934742
CGGA_909	CGGA-IDH-Mutant	CGGA	CGGA-IDH-Mutant	40	3582	0	Unknown	Female	2	Non-codel	Mutant	No therapy	Total resection	No therapy	3582	0	SRR934856	PRJNA212047	SRR934856
CGGA_D39	CGGA-IDH-Mutant	CGGA	CGGA-IDH-Mutant				Unknown	Female	2	Non-codel	Mutant	No data for chemoradiotherapy	No data	No data			SRR934968	PRJNA212047	SRR934968
CGGA_678	CGGA-IDH-WT	CGGA	CGGA-IDH-WT				Unknown	Male	3	Non-codel	Wildtype	Radiotherapy plus with unknown drug	Total resection	No therapy	386	1	SRR934801	PRJNA212047	SRR934801
CGGA_616	CGGA-IDH-WT	CGGA	CGGA-IDH-WT	43	952	1	Unknown	Male	3	Non-codel	Wildtype	Radiotherapy plus with unknown drug	Total resection	No therapy	952	1	SRR934784	PRJNA212047	SRR934784
CGGA_661	CGGA-IDH-WT	CGGA	CGGA-IDH-WT	42		1	Unknown	Male	3	Non-codel	Wildtype	Radiotherapy plus temozolomide	Total resection	Anti-epileptic		1	SRR934794	PRJNA212047	SRR934794
CGGA_D44	CGGA-IDH-WT	CGGA	CGGA-IDH-WT	18	313	1	Unknown	Female	3	Non-codel	Wildtype	Radiotherapy alone	Total resection	No therapy	313	1	SRR934971	PRJNA212047	SRR934971
CGGA_704	CGGA-IDH-Mutant	CGGA	CGGA-IDH-Mutant				Unknown	Male	3	Non-codel	Mutant	Radiotherapy plus temozolomide	No data	No therapy	2572	1	SRR934810	PRJNA212047	SRR934810
CGGA_D56	CGGA-IDH-Mutant	CGGA	CGGA-IDH-Mutant				Unknown	Male	3	Non-codel	Mutant	Radiotherapy alone	No data	No therapy	64	1	SRR934978	PRJNA212047	SRR934978
CGGA_564	CGGA-IDH-WT	CGGA	CGGA-IDH-WT	48	679	1	Unknown	Male	3	Non-codel	Wildtype	Radiotherapy plus with unknown drug	Total resection	No therapy	679	1	SRR934772	PRJNA212047	SRR934772
CGGA_1146	CGGA-IDH-Mutant	CGGA	CGGA-IDH-Mutant	36	2498	0	Unknown	Male	3	Non-codel	Mutant	Radiotherapy plus with other drugs	Total resection	No data	2498	0	SRR934898	PRJNA212047	SRR934898
CGGA_D27	CGGA-Oligo	CGGA	CGGA-Oligo				Unknown	Male	3	Codel	Mutant	Radiotherapy alone	Total resection	Anti-epileptic	3312	0	SRR934959	PRJNA212047	SRR934959
CGGA_643	CGGA-IDH-WT	CGGA	CGGA-IDH-WT	57	331	1	Unknown	Male	3	Non-codel	Wildtype	Radiotherapy plus with unknown drug	Total resection	Anti-epileptic	331	1	SRR934790	PRJNA212047	SRR934790
CGGA_D45	CGGA-IDH-Mutant	CGGA	CGGA-IDH-Mutant				Unknown	Male	3	Non-codel	Mutant	Radiotherapy plus with unknown drug	No data	Anti-epileptic	856	0	SRR934972	PRJNA212047	SRR934972
CGGA_560	CGGA-IDH-Mutant	CGGA	CGGA-IDH-Mutant	44	4025	0	Unknown	Male	3	Non-codel	Mutant	Radiotherapy alone	Total resection	Anti-epileptic	4025	0	SRR934771	PRJNA212047	SRR934771
CGGA_247	CGGA-IDH-Mutant	CGGA	CGGA-IDH-Mutant	60	609	1	Unknown	Male	3	Non-codel	Mutant	Radiotherapy plus with unknown drug	Total resection	No therapy	609	1	SRR934948	PRJNA212047	SRR934948
CGGA_1190	CGGA-IDH-Mutant	CGGA	CGGA-IDH-Mutant	46	2695	0	Unknown	Female	3	Non-codel	Mutant	Chemotherapy with unknown drug alone	Total resection	No therapy	2695	0	SRR934905	PRJNA212047	SRR934905
CGGA_D46	CGGA-IDH-Mutant	CGGA	CGGA-IDH-Mutant				Unknown	Female	3	Non-codel	Mutant	Chemotherapy with unknown drug alone	Total resection	No therapy	300	1	SRR934973	PRJNA212047	SRR934973
CGGA_545	CGGA-IDH-Mutant	CGGA	CGGA-IDH-Mutant				Unknown	Female	4	Non-codel	Mutant	Radiotherapy plus with unknown drug	Total resection	No therapy	555	1	SRR934769	PRJNA212047	SRR934769
CGGA_1272	CGGA-IDH-Mutant	CGGA	CGGA-IDH-Mutant				Unknown	Male	4	Non-codel	Mutant	Chemotherapy with temozolomide alone	Total resection	Anti-epileptic	124	1	SRR934918	PRJNA212047	SRR934918
CGGA_1035	CGGA-IDH-WT	CGGA	CGGA-IDH-WT	62	567	1	Unknown	Female	4	Non-codel	Wildtype	Radiotherapy plus with unknown drug	No data	No data	567	1	SRR934872	PRJNA212047	SRR934872
CGGA_D09	CGGA-IDH-WT	CGGA	CGGA-IDH-WT	57	233	1	Unknown	Male	4	Non-codel	Wildtype	Radiotherapy alone	Total resection	No therapy	233	1	SRR934984	PRJNA212047	SRR934984
CGGA_D57	CGGA-IDH-WT	CGGA	CGGA-IDH-WT	40	766	1	Unknown	Male	4	Non-codel	Wildtype	Radiotherapy plus with unknown drug	Total resection	No data	766	1	SRR934979	PRJNA212047	SRR934979
CGGA_318	CGGA-IDH-WT	CGGA	CGGA-IDH-WT				Unknown	Female	4	Non-codel	Wildtype	Chemotherapy with unknown drug alone	No data	Anti-epileptic	222	1	SRR934739	PRJNA212047	SRR934739
CGGA_274	CGGA-IDH-WT	CGGA	CGGA-IDH-WT	55	610	0	Unknown	Female	4	Non-codel	Wildtype	Radiotherapy plus temozolomide	Total resection	No therapy	610	0	SRR934732	PRJNA212047	SRR934732
CGGA_676	CGGA-IDH-WT	CGGA	CGGA-IDH-WT	60	376	1	Unknown	Male	4	Non-codel	Wildtype	Radiotherapy plus with unknown drug	Total resection	No therapy	376	1	SRR934800	PRJNA212047	SRR934800
CGGA_624	CGGA-IDH-WT	CGGA	CGGA-IDH-WT				Unknown	Female	4	Non-codel	Wildtype	No data for chemoradiotherapy	No data	No therapy	122	1	SRR934785	PRJNA212047	SRR934785
CGGA_1006	CGGA-IDH-WT	CGGA	CGGA-IDH-WT	44	254	1	Unknown	Male	4	Non-codel	Wildtype	Radiotherapy plus with unknown drug	Partial resection	No therapy	254	1	SRR934859	PRJNA212047	SRR934859
CGGA_D02	CGGA-IDH-WT	CGGA	CGGA-IDH-WT				Unknown	Male	4	Non-codel	Wildtype	Radiotherapy plus with unknown drug	Total resection	No data		1	SRR934954	PRJNA212047	SRR934954
CGGA_D37	CGGA-IDH-WT	CGGA	CGGA-IDH-WT	55	965	1	Unknown	Male	4	Non-codel	Wildtype	Radiotherapy plus temozolomide	Total resection	No therapy	965	1	SRR934966	PRJNA212047	SRR934966
CGGA_1234	CGGA-IDH-WT	CGGA	CGGA-IDH-WT	33	705	1	Unknown	Male	4	Non-codel	Wildtype	Radiotherapy plus temozolomide	Total resection	No therapy	705	1	SRR934911	PRJNA212047	SRR934911
CGGA_604	CGGA-IDH-WT	CGGA	CGGA-IDH-WT	46	381	1	Unknown	Male	4	Non-codel	Wildtype	Radiotherapy plus with unknown drug	Total resection	No therapy	381	1	SRR934781	PRJNA212047	SRR934781
CGGA_D51	CGGA-IDH-WT	CGGA	CGGA-IDH-WT				Unknown	Female	4	Non-codel	Wildtype	Radiotherapy alone	Total resection	No therapy	135	1	SRR934976	PRJNA212047	SRR934976
CGGA_1271	CGGA-IDH-WT	CGGA	CGGA-IDH-WT				Unknown	Male	4	Non-codel	Wildtype	Radiotherapy plus temozolomide	Total resection	No data	523	1	SRR934917	PRJNA212047	SRR934917
CGGA_658	CGGA-IDH-WT	CGGA	CGGA-IDH-WT	56	372	1	Unknown	Male	4	Non-codel	Wildtype	Radiotherapy plus with unknown drug	Total resection	No therapy	372	1	SRR934792	PRJNA212047	SRR934792
CGGA_499	CGGA-IDH-WT	CGGA	CGGA-IDH-WT	52	122	1	Unknown	Male	4	Non-codel	Wildtype	Radiotherapy alone	Total resection	No therapy	122	1	SRR934761	PRJNA212047	SRR934761

## Sheet: Table 2A Medullo vs cerebellum
Table : List of pathways up-regulated in Medulloblastoma compared to normal brain GTEx Cerebellum
pathway	logFC	AveExpr	t	P.Value	adj.P.Val	B
REACTOME_CONDENSATION_OF_PROMETAPHASE_CHROMOSOMES	0.969205	-0.163803	37.4765	9.98943e-131	5.38097e-128	288.292
REACTOME_UNWINDING_OF_DNA	0.956117	-0.164127	35.4008	2.55892e-123	1.0338e-120	271.266
REACTOME_DEPOSITION_OF_NEW_CENPA_CONTAINING_NUCLEOSOMES_AT_THE_CENTROMERE	0.907216	-0.145655	42.8922	5.464e-149	8.82982e-146	330.24
BIOCARTA_RANMS_PATHWAY	0.832362	-0.138233	26.7431	6.41239e-90	3.70086e-88	194.474
REACTOME_DNA_STRAND_ELONGATION	0.789382	-0.136662	30.3475	2.64459e-104	3.56138e-102	227.553
REACTOME_POLO_LIKE_KINASE_MEDIATED_EVENTS	0.787756	-0.114941	32.1808	2.31335e-111	4.67296e-109	243.782
BIOCARTA_MCM_PATHWAY	0.779248	-0.121274	28.2885	3.62982e-96	2.79324e-94	208.84
REACTOME_ACTIVATION_OF_ATR_IN_RESPONSE_TO_REPLICATION_STRESS	0.777328	-0.120624	32.055	6.96332e-111	1.2503e-108	242.681
REACTOME_CDC6_ASSOCIATION_WITH_THE_ORC_ORIGIN_COMPLEX	0.764061	-0.115528	25.2597	8.06539e-84	3.83343e-82	180.446
REACTOME_POLYMERASE_SWITCHING	0.756818	-0.129479	26.6868	1.08867e-89	6.06652e-88	193.945
REACTOME_CONDENSATION_OF_PROPHASE_CHROMOSOMES	0.740458	-0.126887	24.8625	3.59162e-82	1.52738e-80	176.654
REACTOME_ACTIVATION_OF_THE_PRE_REPLICATIVE_COMPLEX	0.729358	-0.119745	28.5645	2.86269e-97	2.4348e-95	211.377
REACTOME_G1_S_SPECIFIC_TRANSCRIPTION	0.711231	-0.110701	34.1528	9.43938e-119	3.05081e-116	260.769
REACTOME_CHK1_CHK2_CDS1_MEDIATED_INACTIVATION_OF_CYCLIN_B_CDK1_COMPLEX	0.710009	-0.102442	23.9406	2.54723e-78	9.29393e-77	167.799
KEGG_DNA_REPLICATION	0.677835	-0.111733	25.6767	1.52204e-85	7.4534e-84	184.411
REACTOME_SLBP_DEPENDENT_PROCESSING_OF_REPLICATION_DEPENDENT_HISTONE_PRE_MRNAS	0.67231	-0.0988968	17.8416	2.29712e-52	2.52527e-51	108.127
REACTOME_LAGGING_STRAND_SYNTHESIS	0.665213	-0.114057	22.5756	1.44558e-72	3.8296e-71	154.567
REACTOME_HOMOLOGOUS_DNA_PAIRING_AND_STRAND_EXCHANGE	0.650692	-0.102234	27.4105	1.2451e-92	8.04834e-91	200.71
REACTOME_FOLDING_OF_ACTIN_BY_CCT_TRIC	0.628431	-0.115218	14.6987	3.6746e-39	2.51617e-38	77.8029
BIOCARTA_SM_PATHWAY	0.626142	-0.0938293	18.3207	2.07539e-54	2.43031e-53	112.824
REACTOME_PROCESSIVE_SYNTHESIS_ON_THE_LAGGING_STRAND	0.619031	-0.109615	20.4363	1.86052e-63	3.26804e-62	133.621
REACTOME_CHROMOSOME_MAINTENANCE	0.612772	-0.0985103	28.8517	2.0536e-98	1.84367e-96	214.008
REACTOME_MISMATCH_REPAIR	0.602134	-0.104758	21.7352	5.35045e-69	1.21779e-67	146.361
KEGG_MISMATCH_REPAIR	0.593944	-0.0977595	21.4376	9.89914e-68	2.07753e-66	143.448
REACTOME_SEROTONIN_RECEPTORS	0.59043	-0.0587081	17.4577	9.89438e-51	9.99332e-50	104.372
REACTOME_MITOTIC_SPINDLE_CHECKPOINT	0.583864	-0.0859111	27.0403	3.95109e-91	2.3648e-89	197.257
REACTOME_CRMPS_IN_SEMA3A_SIGNALING	0.581226	-0.0977106	23.1078	8.12257e-75	2.34394e-73	159.741
REACTOME_RESOLUTION_OF_SISTER_CHROMATID_COHESION	0.579492	-0.0829488	29.7827	4.2921e-102	4.62403e-100	222.47
REACTOME_RESOLUTION_OF_D_LOOP_STRUCTURES_THROUGH_SYNTHESIS_DEPENDENT_STRAND_ANNEALING_SDSA_	0.567663	-0.0891539	23.4229	3.81618e-76	1.23339e-74	162.795
REACTOME_PCNA_DEPENDENT_LONG_PATCH_BASE_EXCISION_REPAIR	0.561141	-0.0976714	19.2316	2.64859e-58	3.65823e-57	121.774
REACTOME_ESTABLISHMENT_OF_SISTER_CHROMATID_COHESION	0.5596	-0.0882588	13.3974	6.98738e-34	3.9207e-33	65.692
KEGG_CELL_CYCLE	0.556183	-0.0927322	31.1698	1.71507e-107	2.51959e-105	234.884
REACTOME_MEIOTIC_RECOMBINATION	0.552749	-0.0946526	26.129	2.09114e-87	1.09009e-85	188.693
REACTOME_RESOLUTION_OF_AP_SITES_VIA_THE_MULTIPLE_NUCLEOTIDE_PATCH_REPLACEMENT_PATHWAY	0.549248	-0.0907593	18.7336	3.57413e-56	4.51234e-55	116.878
REACTOME_TELOMERE_EXTENSION_BY_TELOMERASE	0.546273	-0.085781	23.1719	4.35948e-75	1.30461e-73	160.363
BIOCARTA_EFP_PATHWAY	0.546116	-0.090008	28.5248	4.12009e-97	3.32903e-95	211.013
BIOCARTA_ATRBRCA_PATHWAY	0.541246	-0.0824911	23.2382	2.28829e-75	6.97714e-74	161.007
REACTOME_E2F_MEDIATED_REGULATION_OF_DNA_REPLICATION	0.53704	-0.0797088	17.036	6.10446e-49	5.83717e-48	100.259
REACTOME_CELL_CYCLE_CHECKPOINTS	0.53704	-0.0805949	24.0108	1.29332e-78	4.86046e-77	168.475
REACTOME_CYCLIN_A_B1_B2_ASSOCIATED_EVENTS_DURING_G2_M_TRANSITION	0.535429	-0.0847737	22.1207	1.22885e-70	2.96391e-69	150.13
REACTOME_GAP_FILLING_DNA_REPAIR_SYNTHESIS_AND_LIGATION_IN_GG_NER	0.532939	-0.0917943	18.7768	2.33649e-56	3.02061e-55	117.303
REACTOME_EXTENSION_OF_TELOMERES	0.530607	-0.0884755	22.1179	1.26243e-70	3.00012e-69	150.103
REACTOME_HDR_THROUGH_SINGLE_STRAND_ANNEALING_SSA_	0.529483	-0.0844662	20.9194	1.60665e-65	3.0909e-64	138.366
REACTOME_G0_AND_EARLY_G1	0.524183	-0.0880441	22.1599	8.37106e-71	2.08117e-69	150.513
REACTOME_G2_M_CHECKPOINTS	0.519257	-0.0807741	20.6966	1.43604e-64	2.63709e-63	136.179
REACTOME_ABERRANT_REGULATION_OF_MITOTIC_G1_S_TRANSITION_IN_CANCER_DUE_TO_RB1_DEFECTS	0.518281	-0.0977425	23.4171	4.03364e-76	1.27811e-74	162.74
REACTOME_G2_M_DNA_DAMAGE_CHECKPOINT	0.515144	-0.0747653	20.1524	3.04628e-62	5.02325e-61	130.83
REACTOME_MITOTIC_TELOPHASE_CYTOKINESIS	0.513509	-0.080772	13.1207	8.81408e-33	4.71641e-32	63.1679
REACTOME_TRANSLESION_SYNTHESIS_BY_POLH	0.511505	-0.0851	14.9298	4.10081e-40	2.93226e-39	79.9886
REACTOME_PROCESSING_OF_DNA_DOUBLE_STRAND_BREAK_ENDS	0.506661	-0.0765868	20.2783	8.81554e-63	1.48395e-61	132.068
REACTOME_POLYMERASE_SWITCHING_ON_THE_C_STRAND_OF_THE_TELOMERE	0.504946	-0.0685529	17.5459	4.16794e-51	4.40221e-50	105.235
REACTOME_DNA_REPLICATION_PRE_INITIATION	0.500109	-0.0858899	18.4974	3.65331e-55	4.47253e-54	114.558
BIOCARTA_SKP2E2F_PATHWAY	0.498446	-0.0846752	17.1763	1.55106e-49	1.50995e-48	101.626
BIOCARTA_RB_PATHWAY	0.497624	-0.0886887	19.8186	8.15384e-61	1.27928e-59	127.548
REACTOME_DNA_REPLICATION	0.495548	-0.0813462	18.7003	4.96058e-56	6.16638e-55	116.551
REACTOME_REGULATION_OF_COMMISSURAL_AXON_PATHFINDING_BY_SLIT_AND_ROBO	0.49242	-0.0911597	18.3033	2.46276e-54	2.86318e-53	112.654
REACTOME_HDR_THROUGH_HOMOLOGOUS_RECOMBINATION_HRR_	0.485904	-0.0755531	23.0056	2.19309e-74	6.11039e-73	158.749
REACTOME_RHO_GTPASES_ACTIVATE_FORMINS	0.48528	-0.0740065	27.942	8.92897e-95	6.27357e-93	205.642
REACTOME_AMINE_LIGAND_BINDING_RECEPTORS	0.483076	-0.0226821	16.387	3.3803e-46	2.93686e-45	93.9578
REACTOME_RECOGNITION_OF_DNA_DAMAGE_BY_PCNA_CONTAINING_REPLICATION_COMPLEX	0.482828	-0.0767223	15.4922	1.9043e-42	1.47241e-41	85.3446
REACTOME_HOMOLOGY_DIRECTED_REPAIR	0.477265	-0.0714073	22.1496	9.25663e-71	2.26647e-69	150.413
REACTOME_REMOVAL_OF_THE_FLAP_INTERMEDIATE_FROM_THE_C_STRAND	0.475378	-0.0882674	14.6335	6.81505e-39	4.5888e-38	77.1872
REACTOME_APC_CDC20_MEDIATED_DEGRADATION_OF_NEK2A	0.47484	-0.0733893	17.3319	3.38779e-50	3.33821e-49	103.144
REACTOME_SRP_DEPENDENT_COTRANSLATIONAL_PROTEIN_TARGETING_TO_MEMBRANE	0.474678	-0.100204	10.9572	1.64176e-24	6.36232e-24	44.2273
REACTOME_TRANSLESION_SYNTHESIS_BY_POLK	0.473375	-0.0840201	14.0448	1.72684e-36	1.04909e-35	71.6717
REACTOME_MITOTIC_PROMETAPHASE	0.472505	-0.0701118	23.4517	2.88475e-76	9.51378e-75	163.075
REACTOME_TELOMERE_MAINTENANCE	0.470993	-0.0723788	18.411	8.54245e-55	1.02256e-53	113.71
REACTOME_SEPARATION_OF_SISTER_CHROMATIDS	0.469912	-0.0713468	20.758	7.85269e-65	1.45861e-63	136.781
BIOCARTA_NPC_PATHWAY	0.467678	-0.076086	12.8277	1.26398e-31	6.4639e-31	60.5167
REACTOME_SYNTHESIS_SECRETION_AND_INACTIVATION_OF_GLUCOSE_DEPENDENT_INSULINOTROPIC_POLYPEPTIDE_GIP_	0.466637	-0.0690311	19.3203	1.10573e-58	1.55379e-57	122.646
REACTOME_TELOMERE_C_STRAND_LAGGING_STRAND_SYNTHESIS	0.465497	-0.068399	16.5938	4.53695e-47	4.0064e-46	95.9611
REACTOME_MITOTIC_METAPHASE_AND_ANAPHASE	0.464959	-0.0686193	20.4012	2.62816e-63	4.56678e-62	133.276
BIOCARTA_PROTEASOME_PATHWAY	0.464573	-0.0750736	10.7629	8.38102e-24	3.1424e-23	42.6081
REACTOME_TP53_REGULATES_TRANSCRIPTION_OF_GENES_INVOLVED_IN_G1_CELL_CYCLE_ARREST	0.463225	-0.0691273	17.0039	8.3507e-49	7.93808e-48	99.9466
REACTOME_DNA_DOUBLE_STRAND_BREAK_REPAIR	0.46223	-0.0675598	21.4946	5.65557e-68	1.22021e-66	144.007
REACTOME_INHIBITION_OF_REPLICATION_INITIATION_OF_DAMAGED_DNA_BY_RB1_E2F1	0.461721	-0.0662397	13.758	2.49543e-35	1.47715e-34	69.011
BIOCARTA_DNAFRAGMENT_PATHWAY	0.46064	-0.0731282	19.2585	2.03221e-58	2.83108e-57	122.039
BIOCARTA_CELLCYCLE_PATHWAY	0.460533	-0.0904012	20.9465	1.23013e-65	2.39504e-64	138.632
KEGG_RIBOSOME	0.458893	-0.109632	9.39734	4.99617e-19	1.52336e-18	31.701
REACTOME_ASSEMBLY_OF_THE_PRE_REPLICATIVE_COMPLEX	0.456797	-0.0789033	15.3816	5.49632e-42	4.13118e-41	84.2877
REACTOME_ERCC6_CSB_AND_EHMT2_G9A_POSITIVELY_REGULATE_RRNA_EXPRESSION	0.456443	-0.0795548	15.496	1.83591e-42	1.42636e-41	85.3811
BIOCARTA_HSWI_SNF_PATHWAY	0.456028	-0.0741276	13.3471	1.10866e-33	6.1567e-33	65.2323
KEGG_HOMOLOGOUS_RECOMBINATION	0.455633	-0.0765719	19.732	1.91369e-60	2.86345e-59	126.696
REACTOME_SNRNP_ASSEMBLY	0.454714	-0.0635195	13.5967	1.11231e-34	6.41963e-34	67.5223
REACTOME_INITIATION_OF_NUCLEAR_ENVELOPE_NE_REFORMATION	0.452776	-0.0620937	19.0036	2.50261e-57	3.34232e-56	119.532
REACTOME_MITOTIC_G1_PHASE_AND_G1_S_TRANSITION	0.450987	-0.076495	19.8036	9.4546e-61	1.45511e-59	127.4
REACTOME_INHIBITION_OF_THE_PROTEOLYTIC_ACTIVITY_OF_APC_C_REQUIRED_FOR_THE_ONSET_OF_ANAPHASE_BY_MITOTIC_SPINDLE_CHECKPOINT_COMPONENTS	0.447889	-0.067462	15.5018	1.73542e-42	1.36138e-41	85.4372
REACTOME_TRANSCRIPTIONAL_REGULATION_BY_E2F6	0.446003	-0.0634273	14.7181	3.05976e-39	2.11307e-38	77.9854
REACTOME_EUKARYOTIC_TRANSLATION_ELONGATION	0.445318	-0.104366	9.17858	2.67976e-18	7.88795e-18	30.0375
REACTOME_CELL_CYCLE_MITOTIC	0.443608	-0.0671437	21.3598	2.12384e-67	4.34446e-66	142.685
REACTOME_MRNA_DECAY_BY_5_TO_3_EXORIBONUCLEASE	0.439741	-0.0608629	12.3512	9.13185e-30	4.32759e-29	56.2571
REACTOME_POSTMITOTIC_NUCLEAR_PORE_COMPLEX_NPC_REFORMATION	0.4359	-0.069879	12.1454	5.67817e-29	2.62169e-28	54.439
REACTOME_REGULATION_OF_EXPRESSION_OF_SLITS_AND_ROBOS	0.435785	-0.0796972	12.3384	1.02321e-29	4.82073e-29	56.1439
KEGG_BASE_EXCISION_REPAIR	0.435618	-0.063404	16.7267	1.24495e-47	1.11769e-46	97.2511
REACTOME_MASTL_FACILITATES_MITOTIC_PROGRESSION	0.434867	-0.0609248	11.6086	6.25717e-27	2.66094e-26	49.7626
REACTOME_BASE_EXCISION_REPAIR	0.431433	-0.0613892	15.5372	1.23567e-42	9.7407e-42	85.7759
REACTOME_RESOLUTION_OF_ABASIC_SITES_AP_SITES_	0.427247	-0.0652904	14.9379	3.79694e-40	2.72704e-39	80.0654
BIOCARTA_AKAP95_PATHWAY	0.425091	-0.051272	13.7934	1.79697e-35	1.06761e-34	69.3381
REACTOME_MRNA_SPLICING_MINOR_PATHWAY	0.42453	-0.0548015	13.0323	1.9735e-32	1.03544e-31	62.3654
REACTOME_APC_C_MEDIATED_DEGRADATION_OF_CELL_CYCLE_PROTEINS	0.424524	-0.0718761	15.3317	8.859e-42	6.5973e-41	83.8118
REACTOME_INFLUENZA_INFECTION	0.422655	-0.0773831	11.3915	4.0756e-26	1.6931e-25	47.8998
REACTOME_ORC1_REMOVAL_FROM_CHROMATIN	0.421967	-0.0736608	13.7436	2.85158e-35	1.67569e-34	68.8781
REACTOME_EARLY_PHASE_OF_HIV_LIFE_CYCLE	0.421646	-0.0796713	15.0916	8.78533e-41	6.36641e-40	81.5245
REACTOME_PURINE_RIBONUCLEOSIDE_MONOPHOSPHATE_BIOSYNTHESIS	0.420091	-0.0884814	12.0018	2.01727e-28	9.15703e-28	53.178
REACTOME_S_PHASE	0.419865	-0.0686972	15.6925	2.7775e-43	2.2555e-42	87.2643
BIOCARTA_G1_PATHWAY	0.418753	-0.0770118	19.5195	1.55377e-59	2.28263e-58	124.605
REACTOME_RESPONSE_OF_EIF2AK4_GCN2_TO_AMINO_ACID_DEFICIENCY	0.417638	-0.0963256	9.08065	5.63902e-18	1.63602e-17	29.301
REACTOME_REGULATION_OF_TP53_ACTIVITY_THROUGH_PHOSPHORYLATION	0.416965	-0.0647011	17.5285	4.94285e-51	5.12028e-50	105.065
REACTOME_APC_C_CDC20_MEDIATED_DEGRADATION_OF_CYCLIN_B	0.416732	-0.0660303	14.393	6.58824e-38	4.31036e-37	74.9262
REACTOME_LYSOSPHINGOLIPID_AND_LPA_RECEPTORS	0.415618	-0.038238	12.5716	1.27233e-30	6.28772e-30	58.2183
BIOCARTA_P27_PATHWAY	0.409989	-0.0627389	12.5259	1.91689e-30	9.38696e-30	57.8105
REACTOME_NONSENSE_MEDIATED_DECAY_NMD_	0.409287	-0.0807877	9.621	8.75221e-20	2.76242e-19	33.427
REACTOME_SUMOYLATION_OF_DNA_REPLICATION_PROTEINS	0.407926	-0.0654067	13.3932	7.26058e-34	4.0599e-33	65.6538
REACTOME_EUKARYOTIC_TRANSLATION_INITIATION	0.402458	-0.0908885	8.91	2.03704e-17	5.81601e-17	28.0298
REACTOME_SELENOAMINO_ACID_METABOLISM	0.400987	-0.0893916	9.27316	1.30022e-18	3.86952e-18	30.7536
REACTOME_DISEASES_OF_MITOTIC_CELL_CYCLE	0.396892	-0.0700529	18.6393	9.03695e-56	1.11479e-54	115.952
REACTOME_M_PHASE	0.396307	-0.0576311	17.3649	2.4527e-50	2.43163e-49	103.466
REACTOME_TRANSCRIPTION_OF_E2F_TARGETS_UNDER_NEGATIVE_CONTROL_BY_DREAM_COMPLEX	0.396041	-0.0665392	15.4881	1.97932e-42	1.52313e-41	85.3061
REACTOME_ACTIVATION_OF_THE_MRNA_UPON_BINDING_OF_THE_CAP_BINDING_COMPLEX_AND_EIFS_AND_SUBSEQUENT_BINDING_TO_43S	0.395758	-0.0920679	8.91001	2.03698e-17	5.81601e-17	28.0299
REACTOME_NUCLEOBASE_BIOSYNTHESIS	0.394119	-0.0801551	11.079	5.86487e-25	2.31727e-24	45.2499
BIOCARTA_AKAP13_PATHWAY	0.392781	-0.044199	15.7331	1.87876e-43	1.53337e-42	87.6541
REACTOME_SYNTHESIS_OF_ACTIVE_UBIQUITIN_ROLES_OF_E1_AND_E2_ENZYMES	0.391792	-0.058087	10.661	1.95723e-23	7.18837e-23	41.7659
REACTOME_RESOLUTION_OF_D_LOOP_STRUCTURES	0.389525	-0.0538688	17.6734	1.1953e-51	1.28774e-50	106.481
BIOCARTA_G2_PATHWAY	0.384939	-0.0687874	18.4893	3.95644e-55	4.80723e-54	114.479
KEGG_FOLATE_BIOSYNTHESIS	0.384865	-0.0277253	14.1007	1.02394e-36	6.29158e-36	72.1924
REACTOME_PROCESSING_OF_CAPPED_INTRONLESS_PRE_MRNA	0.383556	-0.0535857	10.9333	2.00773e-24	7.72499e-24	44.0274
KEGG_PROTEIN_EXPORT	0.383365	-0.0624923	9.72722	3.79424e-20	1.21416e-19	34.2555
REACTOME_DNA_DOUBLE_STRAND_BREAK_RESPONSE	0.383251	-0.0547962	15.0542	1.25536e-40	9.05653e-40	81.1687
REACTOME_SWITCHING_OF_ORIGINS_TO_A_POST_REPLICATIVE_STATE	0.383091	-0.0652211	12.7523	2.50036e-31	1.27062e-30	59.8377
REACTOME_PHOSPHORYLATION_OF_THE_APC_C	0.382494	-0.0599976	12.6592	5.78476e-31	2.90316e-30	59.0028
REACTOME_BETA_DEFENSINS	0.382035	-0.00467183	10.0464	2.98096e-21	1.00359e-20	36.778
REACTOME_TRANSLATION	0.381758	-0.0679785	10.3424	2.70595e-22	9.56851e-22	39.1586
REACTOME_EPHRIN_SIGNALING	0.378205	-0.0693672	14.8761	6.83312e-40	4.84312e-39	79.4797
REACTOME_TELOMERE_C_STRAND_SYNTHESIS_INITIATION	0.378068	-0.047741	11.447	2.52856e-26	1.05585e-25	48.3743
REACTOME_TRANSCRIPTION_OF_E2F_TARGETS_UNDER_NEGATIVE_CONTROL_BY_P107_RBL1_AND_P130_RBL2_IN_COMPLEX_WITH_HDAC1	0.376208	-0.0658495	13.5678	1.45234e-34	8.32264e-34	67.2566
REACTOME_PROCESSIVE_SYNTHESIS_ON_THE_C_STRAND_OF_THE_TELOMERE	0.375141	-0.0562628	12.893	7.0008e-32	3.60296e-31	61.1048
REACTOME_RUNX1_INTERACTS_WITH_CO_FACTORS_WHOSE_PRECISE_EFFECT_ON_RUNX1_TARGETS_IS_NOT_KNOWN	0.372488	-0.0702628	14.6095	8.54937e-39	5.73269e-38	76.9613
REACTOME_SIGNALING_BY_ROBO_RECEPTORS	0.371167	-0.0667411	11.9565	3.00441e-28	1.3524e-27	52.7818
REACTOME_RRNA_PROCESSING	0.366749	-0.0680487	10.115	1.71536e-21	5.84815e-21	37.3262
KEGG_SPLICEOSOME	0.363901	-0.0453951	10.6918	1.51534e-23	5.6165e-23	42.02
REACTOME_SUMOYLATION_OF_RNA_BINDING_PROTEINS	0.362927	-0.0563671	11.1408	3.47249e-25	1.389e-24	45.7707
REACTOME_TP53_REGULATES_TRANSCRIPTION_OF_GENES_INVOLVED_IN_G2_CELL_CYCLE_ARREST	0.359927	-0.0670193	14.0006	2.60818e-36	1.57858e-35	71.2608
REACTOME_NUCLEAR_IMPORT_OF_REV_PROTEIN	0.359068	-0.0582407	9.98195	5.00292e-21	1.66011e-20	36.2644
REACTOME_INTERACTIONS_OF_REV_WITH_HOST_CELLULAR_PROTEINS	0.354412	-0.057787	9.9934	4.56431e-21	1.51768e-20	36.3554
REACTOME_CRISTAE_FORMATION	0.35403	-0.0469971	13.0208	2.19107e-32	1.14588e-31	62.2613
REACTOME_NUCLEAR_PORE_COMPLEX_NPC_DISASSEMBLY	0.35008	-0.0619547	11.0676	6.45809e-25	2.53924e-24	45.1542
KEGG_ASCORBATE_AND_ALDARATE_METABOLISM	0.348448	0.0316428	8.40599	8.25185e-16	2.19326e-15	24.3699
REACTOME_COOPERATION_OF_PREFOLDIN_AND_TRIC_CCT_IN_ACTIN_AND_TUBULIN_FOLDING	0.347627	-0.0505774	11.347	5.97263e-26	2.46218e-25	47.5199
REACTOME_SUMOYLATION_OF_CHROMATIN_ORGANIZATION_PROTEINS	0.3456	-0.0497217	11.21	1.92635e-25	7.78245e-25	46.3562
REACTOME_CONVERSION_FROM_APC_C_CDC20_TO_APC_C_CDH1_IN_LATE_ANAPHASE	0.344875	-0.054051	13.1527	6.58017e-33	3.55637e-32	63.4589
REACTOME_KINESINS	0.343414	-0.033892	19.8953	3.83154e-61	6.13046e-60	128.302
REACTOME_SEMA3A_PAK_DEPENDENT_AXON_REPULSION	0.340592	-0.0623534	11.7787	1.42542e-27	6.22561e-27	51.2334
REACTOME_REGULATION_OF_TP53_ACTIVITY	0.338624	-0.0572794	15.5941	7.15277e-43	5.69403e-42	86.321
REACTOME_DNA_DAMAGE_BYPASS	0.336467	-0.0605549	12.3695	7.75888e-30	3.68775e-29	56.4192
BIOCARTA_PTC1_PATHWAY	0.335612	-0.0543275	12.4301	4.51702e-30	2.18548e-29	56.9575
BIOCARTA_SET_PATHWAY	0.332718	-0.0560881	11.7255	2.26566e-27	9.81582e-27	50.7726
REACTOME_TRANSLESION_SYNTHESIS_BY_Y_FAMILY_DNA_POLYMERASES_BYPASSES_LESIONS_ON_DNA_TEMPLATE	0.328535	-0.0651184	13.2681	2.29065e-33	1.25481e-32	64.5097
REACTOME_TERMINATION_OF_TRANSLESION_DNA_SYNTHESIS	0.327388	-0.0672892	12.7782	1.97802e-31	1.00835e-30	60.0709
REACTOME_CHAPERONE_MEDIATED_AUTOPHAGY	0.325756	-0.0700837	11.8662	6.63403e-28	2.93715e-27	51.994
BIOCARTA_ARF_PATHWAY	0.324625	-0.068333	15.8756	4.76065e-44	3.92511e-43	89.0232

## Sheet: Table 2B Medullo vs cerebellum
Table : List of pathways down-regulated in Medulloblastoma compared to normal brain GTEx Cerebellum
pathway	logFC	AveExpr	t	P.Value	adj.P.Val	B
REACTOME_NF_KB_ACTIVATION_THROUGH_FADD_RIP_1_PATHWAY_MEDIATED_BY_CASPASE_8_AND_10	-0.846887	0.120671	-37.617	3.20877e-131	2.59269e-128	289.425
KEGG_CIRCADIAN_RHYTHM_MAMMAL	-0.680926	0.0763518	-25.2517	8.70002e-84	4.01692e-82	180.37
REACTOME_TRAF3_DEPENDENT_IRF_ACTIVATION_PATHWAY	-0.663335	0.0964373	-31.1998	1.31421e-107	2.12376e-105	235.149
REACTOME_TNFR1_INDUCED_PROAPOPTOTIC_SIGNALING	-0.658383	0.0701967	-29.7998	3.67794e-102	4.24539e-100	222.625
BIOCARTA_CD40_PATHWAY	-0.654014	0.0766951	-26.4806	7.5723e-89	4.07895e-87	192.008
BIOCARTA_EPONFKB_PATHWAY	-0.616641	0.0545774	-22.6626	6.18572e-73	1.66602e-71	155.414
REACTOME_ERYTHROPOIETIN_ACTIVATES_PHOSPHOINOSITIDE_3_KINASE_PI3K_	-0.613236	0.0830645	-23.6395	4.68115e-77	1.57599e-75	164.891
BIOCARTA_RELA_PATHWAY	-0.610407	0.0572044	-22.4899	3.33631e-72	8.55791e-71	153.731
REACTOME_ZBP1_DAI_MEDIATED_INDUCTION_OF_TYPE_I_IFNS	-0.602979	0.0731576	-32.7768	1.28435e-113	2.96501e-111	248.967
BIOCARTA_TNFR2_PATHWAY	-0.574745	0.0619382	-23.133	6.35832e-75	1.86819e-73	159.986
REACTOME_SIGNAL_ATTENUATION	-0.567381	0.0572856	-20.9782	9.00842e-66	1.79724e-64	138.943
BIOCARTA_NFKB_PATHWAY	-0.564976	0.0502556	-22.4623	4.36749e-72	1.10279e-70	153.462
REACTOME_CREATINE_METABOLISM	-0.560775	0.0673052	-18.7671	2.56845e-56	3.2682e-55	117.208
BIOCARTA_PCAF_PATHWAY	-0.551851	0.0542272	-22.5699	1.52797e-72	3.98259e-71	154.511
REACTOME_GAMMA_CARBOXYLATION_TRANSPORT_AND_AMINO_TERMINAL_CLEAVAGE_OF_PROTEINS	-0.548553	0.0519622	-16.0476	9.0476e-45	7.53656e-44	90.6792
REACTOME_TRAF6_MEDIATED_NF_KB_ACTIVATION	-0.539759	0.0613462	-28.9194	1.10493e-98	1.05033e-96	214.627
REACTOME_REGULATION_BY_C_FLIP	-0.538095	0.045394	-17.3201	3.80338e-50	3.72501e-49	103.029
BIOCARTA_CERAMIDE_PATHWAY	-0.533639	0.0673527	-23.0766	1.10064e-74	3.1204e-73	159.438
REACTOME_RIP_MEDIATED_NFKB_ACTIVATION_VIA_ZBP1	-0.532996	0.0576488	-25.2324	1.04594e-83	4.69509e-82	180.186
REACTOME_IL_6_TYPE_CYTOKINE_RECEPTOR_LIGAND_INTERACTIONS	-0.524618	0.0470436	-19.8159	8.37871e-61	1.30192e-59	127.521
REACTOME_REMOVAL_OF_AMINOTERMINAL_PROPEPTIDES_FROM_GAMMA_CARBOXYLATED_PROTEINS	-0.524575	0.0502191	-14.2806	1.89656e-37	1.1972e-36	73.8725
BIOCARTA_TOLL_PATHWAY	-0.523336	0.053823	-25.1821	1.69066e-83	7.38409e-82	179.707
BIOCARTA_IL3_PATHWAY	-0.521805	0.0650436	-21.9155	9.14303e-70	2.11073e-68	148.126
REACTOME_GLYCOGEN_BREAKDOWN_GLYCOGENOLYSIS_	-0.520344	0.0679422	-21.4109	1.28654e-67	2.66544e-66	143.186
KEGG_GLYCOSPHINGOLIPID_BIOSYNTHESIS_GLOBO_SERIES	-0.507181	0.0702553	-24.0859	6.26764e-79	2.41155e-77	169.199
REACTOME_BICARBONATE_TRANSPORTERS	-0.506255	0.0697006	-17.4748	8.36797e-51	8.55863e-50	104.539
KEGG_OTHER_GLYCAN_DEGRADATION	-0.50588	0.0707974	-19.897	3.76773e-61	6.08864e-60	128.319
KEGG_GLYCOSPHINGOLIPID_BIOSYNTHESIS_GANGLIO_SERIES	-0.501835	0.0559617	-27.8741	1.6745e-94	1.1275e-92	205.014
REACTOME_INTERLEUKIN_27_SIGNALING	-0.493633	0.046482	-15.8819	4.48134e-44	3.71377e-43	89.0835
REACTOME_CLEC7A_DECTIN_1_INDUCES_NFAT_ACTIVATION	-0.490712	0.0688461	-17.5488	4.05078e-51	4.30662e-50	105.263
REACTOME_POU5F1_OCT4_SOX2_NANOG_ACTIVATE_GENES_RELATED_TO_PROLIFERATION	-0.490569	0.0494157	-16.6237	3.3903e-47	3.01029e-46	96.2517
REACTOME_SYNTHESIS_OF_IP3_AND_IP4_IN_THE_CYTOSOL	-0.485824	0.0589794	-21.4945	5.66311e-68	1.22021e-66	144.005
BIOCARTA_GH_PATHWAY	-0.48475	0.0626938	-27.148	1.44252e-91	8.96583e-90	198.263
REACTOME_INTERLEUKIN_2_SIGNALING	-0.481451	0.0718557	-14.8424	9.40586e-40	6.52355e-39	79.1611
KEGG_PHOSPHATIDYLINOSITOL_SIGNALING_SYSTEM	-0.477545	0.0672358	-29.1729	1.0916e-99	1.10252e-97	216.939
REACTOME_TRAF6_MEDIATED_IRF7_ACTIVATION	-0.47588	0.0698373	-20.9584	1.09451e-65	2.15698e-64	138.749
REACTOME_EFFECTS_OF_PIP2_HYDROLYSIS	-0.475486	0.0657571	-20.3492	4.38479e-63	7.45875e-62	132.765
REACTOME_ERK_MAPK_TARGETS	-0.471401	0.0554763	-17.7747	4.42715e-52	4.83397e-51	107.472
REACTOME_ION_HOMEOSTASIS	-0.469588	0.056666	-23.7661	1.37538e-77	4.83176e-76	166.114
REACTOME_NEUROTOXICITY_OF_CLOSTRIDIUM_TOXINS	-0.468417	0.0728488	-14.0877	1.15553e-36	7.07322e-36	72.0719
BIOCARTA_SODD_PATHWAY	-0.468134	0.0329312	-15.2567	1.81561e-41	1.32762e-40	83.0964
BIOCARTA_PDZS_PATHWAY	-0.464493	0.0531506	-15.3285	9.14138e-42	6.77637e-41	83.7805
BIOCARTA_GCR_PATHWAY	-0.464285	0.0448091	-18.7813	2.23389e-56	2.91126e-55	117.347
KEGG_RIG_I_LIKE_RECEPTOR_SIGNALING_PATHWAY	-0.464223	0.0601172	-32.8441	7.16632e-114	1.93013e-111	249.55
BIOCARTA_STRESS_PATHWAY	-0.463911	0.0404122	-21.6723	9.90221e-69	2.19205e-67	145.747
REACTOME_ACTIVATION_OF_PPARGC1A_PGC_1ALPHA_BY_PHOSPHORYLATION	-0.461405	0.0540085	-16.7309	1.19497e-47	1.07881e-46	97.292
REACTOME_INTERACTION_BETWEEN_L1_AND_ANKYRINS	-0.460797	0.0616683	-22.6688	5.82291e-73	1.59489e-71	155.475
REACTOME_INTERLEUKIN_6_FAMILY_SIGNALING	-0.458211	0.0290208	-16.349	4.88672e-46	4.22296e-45	93.5901
BIOCARTA_MAPK_PATHWAY	-0.457537	0.0478215	-23.9389	2.58804e-78	9.29393e-77	167.783
KEGG_TOLL_LIKE_RECEPTOR_SIGNALING_PATHWAY	-0.447853	0.0575388	-25.9371	1.28599e-86	6.49424e-85	186.879
BIOCARTA_CDMAC_PATHWAY	-0.447088	0.0467942	-17.6034	2.37281e-51	2.53938e-50	105.797
REACTOME_INTERFERON_ALPHA_BETA_SIGNALING	-0.445693	0.0436993	-15.6455	4.36727e-43	3.5112e-42	86.813
REACTOME_LGI_ADAM_INTERACTIONS	-0.444424	0.0809513	-14.3811	7.37223e-38	4.79261e-37	74.8141
REACTOME_INTERLEUKIN_6_SIGNALING	-0.442885	0.0187888	-12.1305	6.47626e-29	2.98166e-28	54.3081
REACTOME_OTHER_INTERLEUKIN_SIGNALING	-0.439727	0.0466293	-20.0928	5.4774e-62	8.94088e-61	130.244
KEGG_CYTOSOLIC_DNA_SENSING_PATHWAY	-0.439566	0.0703842	-24.7971	6.71992e-82	2.78446e-80	176.029
BIOCARTA_TALL1_PATHWAY	-0.437258	0.0395547	-16.8721	3.01859e-48	2.81968e-47	98.6646
BIOCARTA_TCYTOTOXIC_PATHWAY	-0.434216	0.0499566	-9.94225	6.87419e-21	2.26246e-20	35.9493
BIOCARTA_RHO_PATHWAY	-0.434168	0.0537208	-20.3657	3.7268e-63	6.40692e-62	132.927
REACTOME_REGULATION_OF_TNFR1_SIGNALING	-0.433617	0.0432236	-20.8227	4.15675e-65	7.90271e-64	137.416
BIOCARTA_EPO_PATHWAY	-0.433531	0.0467759	-16.8699	3.08548e-48	2.86559e-47	98.6427
REACTOME_DISEASES_OF_IMMUNE_SYSTEM	-0.43343	0.0390765	-14.3044	1.51651e-37	9.61049e-37	74.0954
BIOCARTA_41BB_PATHWAY	-0.432927	0.0514088	-17.4485	1.08273e-50	1.08676e-49	104.282
KEGG_TYPE_II_DIABETES_MELLITUS	-0.432803	0.0671851	-29.9603	8.62253e-103	1.07185e-100	224.073
BIOCARTA_MAL_PATHWAY	-0.431774	0.0520285	-15.636	4.78278e-43	3.82622e-42	86.7223
BIOCARTA_IL4_PATHWAY	-0.431667	0.0343318	-13.6833	4.9887e-35	2.92092e-34	68.3209
REACTOME_ROLE_OF_PHOSPHOLIPIDS_IN_PHAGOCYTOSIS	-0.429193	0.0526187	-18.2018	6.68003e-54	7.65598e-53	111.658
REACTOME_ELEVATION_OF_CYTOSOLIC_CA2_LEVELS	-0.428505	0.052085	-14.7098	3.30948e-39	2.2758e-38	77.9072
REACTOME_ACTIVATION_OF_SMO	-0.427484	0.065686	-15.4091	4.22211e-42	3.20326e-41	84.5507
REACTOME_REGULATION_OF_INNATE_IMMUNE_RESPONSES_TO_CYTOSOLIC_DNA	-0.425714	0.0462542	-17.12	2.68765e-49	2.60074e-48	101.078
REACTOME_UPTAKE_AND_FUNCTION_OF_ANTHRAX_TOXINS	-0.425174	0.0528067	-16.8744	2.95278e-48	2.77424e-47	98.6866
BIOCARTA_IL7_PATHWAY	-0.424541	0.0507727	-16.3008	7.80019e-46	6.66937e-45	93.1237
BIOCARTA_BARR_MAPK_PATHWAY	-0.424198	0.0535695	-12.9368	4.70334e-32	2.42831e-31	61.5008
REACTOME_INTERFERON_GAMMA_SIGNALING	-0.424043	0.0353217	-16.0532	8.56991e-45	7.17564e-44	90.7333
BIOCARTA_AKT_PATHWAY	-0.423142	0.039728	-19.341	9.01761e-59	1.27829e-57	122.85
REACTOME_PLATELET_CALCIUM_HOMEOSTASIS	-0.422236	0.0503254	-20.1543	2.98763e-62	4.97733e-61	130.849
REACTOME_INITIAL_TRIGGERING_OF_COMPLEMENT	-0.422166	0.0376662	-11.6024	6.60275e-27	2.80054e-26	49.7091
REACTOME_GLUTAMATE_NEUROTRANSMITTER_RELEASE_CYCLE	-0.421655	0.0564275	-16.1084	5.02508e-45	4.22944e-44	91.2657
REACTOME_ABC_TRANSPORTERS_IN_LIPID_HOMEOSTASIS	-0.421323	0.039857	-16.165	2.90595e-45	2.45865e-44	91.8119
BIOCARTA_NTHI_PATHWAY	-0.418697	0.0317823	-17.0793	4.00165e-49	3.84921e-48	100.681
BIOCARTA_TCR_PATHWAY	-0.417162	0.0514652	-20.6757	1.76466e-64	3.20415e-63	135.973
REACTOME_SEROTONIN_NEUROTRANSMITTER_RELEASE_CYCLE	-0.412235	0.0630342	-12.1211	7.03806e-29	3.23111e-28	54.2254
KEGG_ACUTE_MYELOID_LEUKEMIA	-0.411643	0.051161	-23.3042	1.20672e-75	3.7501e-74	161.646
BIOCARTA_BARRESTIN_SRC_PATHWAY	-0.407879	0.0506918	-14.6946	3.81972e-39	2.6045e-38	77.7643
REACTOME_CASPASE_ACTIVATION_VIA_DEATH_RECEPTORS_IN_THE_PRESENCE_OF_LIGAND	-0.407202	0.0264333	-12.9699	3.48091e-32	1.81457e-31	61.8004
BIOCARTA_CTL_PATHWAY	-0.402932	0.0184461	-8.54011	3.12422e-16	8.45685e-16	25.3297
BIOCARTA_FMLP_PATHWAY	-0.401628	0.0511886	-20.4808	1.20067e-63	2.13218e-62	134.058
KEGG_LYSOSOME	-0.401492	0.0515038	-19.8586	5.49933e-61	8.71267e-60	127.941
BIOCARTA_HCMV_PATHWAY	-0.401061	0.0404384	-14.3717	8.04816e-38	5.1816e-37	74.7267
BIOCARTA_PYK2_PATHWAY	-0.400992	0.0467734	-13.9448	4.38952e-36	2.64682e-35	70.7422
REACTOME_TNF_RECEPTOR_SUPERFAMILY_TNFSF_MEMBERS_MEDIATING_NON_CANONICAL_NF_KB_PATHWAY	-0.398412	0.0371507	-13.9241	5.32308e-36	3.1978e-35	70.5501
REACTOME_TNF_SIGNALING	-0.398013	0.0414818	-18.9431	4.54231e-57	6.0167e-56	118.937
REACTOME_LDL_CLEARANCE	-0.395581	0.0513187	-17.3933	1.85842e-50	1.85383e-49	103.743
REACTOME_REGULATION_OF_IFNA_SIGNALING	-0.395524	0.0605324	-15.4613	2.55986e-42	1.96054e-41	85.0496
BIOCARTA_MEF2D_PATHWAY	-0.395024	0.0554665	-19.3948	5.30995e-59	7.59369e-58	123.379
REACTOME_BUTYROPHILIN_BTN_FAMILY_INTERACTIONS	-0.39419	0.0571021	-12.0037	1.98251e-28	9.02461e-28	53.1953
REACTOME_MUCOPOLYSACCHARIDOSES	-0.393047	0.0586626	-12.5956	1.02535e-30	5.09833e-30	58.4331
REACTOME_SUMOYLATION_OF_IMMUNE_RESPONSE_PROTEINS	-0.391727	0.0189786	-13.1483	6.85542e-33	3.69279e-32	63.4181
REACTOME_SIGNAL_REGULATORY_PROTEIN_FAMILY_INTERACTIONS	-0.38979	0.0608855	-15.4984	1.79391e-42	1.40047e-41	85.4042
REACTOME_RHO_GTPASES_ACTIVATE_ROCKS	-0.389645	0.0379923	-14.3554	9.38526e-38	5.9947e-37	74.5736
KEGG_ALDOSTERONE_REGULATED_SODIUM_REABSORPTION	-0.389179	0.0535259	-24.5635	6.32084e-81	2.55362e-79	173.79
REACTOME_FGFRL1_MODULATION_OF_FGFR1_SIGNALING	-0.388321	0.0455258	-12.8692	8.6858e-32	4.45595e-31	60.8901
REACTOME_GABA_SYNTHESIS_RELEASE_REUPTAKE_AND_DEGRADATION	-0.387324	0.0652458	-12.3779	7.19935e-30	3.44206e-29	56.4937
REACTOME_DOPAMINE_NEUROTRANSMITTER_RELEASE_CYCLE	-0.386111	0.0584287	-11.7334	2.11443e-27	9.18526e-27	50.8413
REACTOME_MAPK_TARGETS_NUCLEAR_EVENTS_MEDIATED_BY_MAP_KINASES	-0.383702	0.0380669	-14.4307	4.62218e-38	3.04875e-37	75.2794
REACTOME_NOREPINEPHRINE_NEUROTRANSMITTER_RELEASE_CYCLE	-0.383098	0.0648124	-14.6604	5.28182e-39	3.57131e-38	77.4412
BIOCARTA_SPRY_PATHWAY	-0.380641	0.0394844	-16.5674	5.86065e-47	5.14718e-46	95.7057
BIOCARTA_IL6_PATHWAY	-0.380311	0.0322268	-14.3809	7.38465e-38	4.79261e-37	74.8125
REACTOME_TNFR1_INDUCED_NFKAPPAB_SIGNALING_PATHWAY	-0.379497	0.0394108	-17.728	6.99926e-52	7.59115e-51	107.015
BIOCARTA_PGC1A_PATHWAY	-0.378685	0.0498301	-13.4368	4.86345e-34	2.73844e-33	66.0529
REACTOME_INTERLEUKIN_17_SIGNALING	-0.378412	0.0378981	-19.7698	1.31981e-60	1.99328e-59	127.067
BIOCARTA_FCER1_PATHWAY	-0.376566	0.0432631	-16.7676	8.35753e-48	7.63038e-47	97.6487
BIOCARTA_BCR_PATHWAY	-0.375683	0.0496242	-18.3506	1.54776e-54	1.8391e-53	113.117
BIOCARTA_IL1R_PATHWAY	-0.37449	0.0411997	-15.3622	6.61855e-42	4.95166e-41	84.1025
REACTOME_SIGNALING_BY_ERYTHROPOIETIN	-0.373867	0.0384217	-15.4287	3.49895e-42	2.66712e-41	84.738
REACTOME_VLDLR_INTERNALISATION_AND_DEGRADATION	-0.373397	0.0457204	-10.7601	8.57501e-24	3.20769e-23	42.5854
REACTOME_SYNTHESIS_OF_VERY_LONG_CHAIN_FATTY_ACYL_COAS	-0.371828	0.0332422	-16.8196	5.03888e-48	4.65304e-47	98.1534
REACTOME_SEMA4D_INDUCED_CELL_MIGRATION_AND_GROWTH_CONE_COLLAPSE	-0.371064	0.0297997	-14.2427	2.70621e-37	1.69505e-36	73.5183
BIOCARTA_TPO_PATHWAY	-0.36988	0.0436117	-15.2735	1.54728e-41	1.13655e-40	83.2558
REACTOME_SIGNALING_BY_LEPTIN	-0.366216	0.0222452	-10.5165	6.47553e-23	2.34104e-22	40.578
BIOCARTA_DC_PATHWAY	-0.366199	0.0510235	-10.0542	2.80055e-21	9.46796e-21	36.8399
REACTOME_DISEASES_ASSOCIATED_WITH_SURFACTANT_METABOLISM	-0.365797	0.0291709	-9.53638	1.69661e-19	5.2929e-19	32.771
REACTOME_DISSOLUTION_OF_FIBRIN_CLOT	-0.361688	0.0129564	-8.71912	8.41285e-17	2.33193e-16	26.6269
BIOCARTA_DEATH_PATHWAY	-0.35983	0.0276106	-16.9488	1.4296e-48	1.35102e-47	99.4103
BIOCARTA_INTEGRIN_PATHWAY	-0.35896	0.0427658	-16.4455	1.91615e-46	1.67378e-45	94.524
REACTOME_ADENYLATE_CYCLASE_ACTIVATING_PATHWAY	-0.358733	0.0525717	-11.6261	5.37754e-27	2.2929e-26	49.9132
REACTOME_LOSS_OF_FUNCTION_OF_MECP2_IN_RETT_SYNDROME	-0.358113	0.0416112	-12.6954	4.17702e-31	2.10939e-30	59.3269
BIOCARTA_BIOPEPTIDES_PATHWAY	-0.357156	0.0530976	-13.4519	4.23184e-34	2.39114e-33	66.1914
REACTOME_KETONE_BODY_METABOLISM	-0.35674	0.046625	-11.0926	5.2267e-25	2.07527e-24	45.3644
BIOCARTA_KERATINOCYTE_PATHWAY	-0.355964	0.0284887	-18.086	2.08392e-53	2.37156e-52	110.522
REACTOME_CYP2E1_REACTIONS	-0.355217	0.0611629	-9.6987	4.75129e-20	1.51144e-19	34.0325
REACTOME_INTERLEUKIN_RECEPTOR_SHC_SIGNALING	-0.355174	0.0461646	-14.1862	4.5953e-37	2.84521e-36	72.9907
REACTOME_REDUCTION_OF_CYTOSOLIC_CA_LEVELS	-0.355006	0.0338573	-11.9681	2.71254e-28	1.22443e-27	52.8834
KEGG_NOD_LIKE_RECEPTOR_SIGNALING_PATHWAY	-0.354721	0.0254463	-16.6443	2.77597e-47	2.47843e-46	96.4511
REACTOME_PURINERGIC_SIGNALING_IN_LEISHMANIASIS_INFECTION	-0.354578	0.0239764	-12.3706	7.67911e-30	3.6606e-29	56.4295
REACTOME_INSULIN_RECEPTOR_SIGNALLING_CASCADE	-0.354452	0.0440215	-24.2971	8.18586e-80	3.22643e-78	171.232
BIOCARTA_EDG1_PATHWAY	-0.352807	0.0516146	-15.6807	3.11178e-43	2.51432e-42	87.151
REACTOME_ORGANIC_CATION_TRANSPORT	-0.351834	0.0287432	-11.412	3.41718e-26	1.42324e-25	48.0749
REACTOME_XENOBIOTICS	-0.351307	0.0629558	-12.4347	4.33556e-30	2.10398e-29	56.9983
KEGG_GNRH_SIGNALING_PATHWAY	-0.350904	0.0484832	-27.9684	6.99189e-95	5.13586e-93	205.886
KEGG_ADIPOCYTOKINE_SIGNALING_PATHWAY	-0.350525	0.0288091	-21.4444	9.26129e-68	1.96924e-66	143.514
REACTOME_GROWTH_HORMONE_RECEPTOR_SIGNALING	-0.34846	0.0488759	-16.3284	5.96703e-46	5.12911e-45	93.3909
REACTOME_ENDOSOMAL_VACUOLAR_PATHWAY	-0.347165	0.0220507	-8.16147	4.72114e-15	1.21487e-14	22.6472
BIOCARTA_THELPER_PATHWAY	-0.346227	0.0283136	-7.35542	1.15034e-12	2.65945e-12	17.2296
KEGG_ASTHMA	-0.344812	0.0309601	-9.46649	2.92339e-19	8.99848e-19	32.2319
BIOCARTA_PTEN_PATHWAY	-0.343243	0.0519353	-12.6285	7.63087e-31	3.80602e-30	58.7271
KEGG_TAURINE_AND_HYPOTAURINE_METABOLISM	-0.342679	0.0400475	-13.8229	1.36577e-35	8.1744e-35	69.6114
REACTOME_KILLING_MECHANISMS	-0.340125	0.0494532	-12.3331	1.0731e-29	5.04109e-29	56.0965
REACTOME_ANTIGEN_PRESENTATION_FOLDING_ASSEMBLY_AND_PEPTIDE_LOADING_OF_CLASS_I_MHC	-0.339824	0.0205187	-11.3292	6.95235e-26	2.8443e-25	47.369
REACTOME_TOLL_LIKE_RECEPTOR_9_TLR9_CASCADE	-0.339792	0.0309379	-17.4612	9.56137e-51	9.71772e-50	104.406
REACTOME_INTERACTION_WITH_CUMULUS_CELLS_AND_THE_ZONA_PELLUCIDA	-0.33979	0.0241095	-10.3414	2.72609e-22	9.61869e-22	39.1512
REACTOME_FGFR3_LIGAND_BINDING_AND_ACTIVATION	-0.339598	0.0376147	-10.5656	4.31672e-23	1.56408e-22	40.9806
REACTOME_DAG_AND_IP3_SIGNALING	-0.339449	0.0499683	-17.5086	6.00725e-51	6.18326e-50	104.87
BIOCARTA_FREE_PATHWAY	-0.338404	0.0524331	-12.6295	7.55817e-31	3.78143e-30	58.7367
KEGG_LONG_TERM_POTENTIATION	-0.33616	0.0484155	-17.9864	5.54639e-53	6.22428e-52	109.545
REACTOME_TYPE_I_HEMIDESMOSOME_ASSEMBLY	-0.335367	0.0289038	-9.23373	1.75873e-18	5.19582e-18	30.4545
BIOCARTA_BLYMPHOCYTE_PATHWAY	-0.335035	0.0108893	-7.00924	1.07433e-11	2.35885e-11	15.0327
REACTOME_TOLL_LIKE_RECEPTOR_TLR1_TLR2_CASCADE	-0.33469	0.0314118	-19.1692	4.89706e-58	6.70648e-57	121.161
REACTOME_INTERLEUKIN_21_SIGNALING	-0.334567	0.040248	-11.9003	4.91682e-28	2.18285e-27	52.2919
KEGG_B_CELL_RECEPTOR_SIGNALING_PATHWAY	-0.334042	0.0404206	-18.2022	6.65282e-54	7.65598e-53	111.662
BIOCARTA_IL2RB_PATHWAY	-0.333179	0.0287565	-15.1753	3.95355e-41	2.8779e-40	82.3205
REACTOME_PYRIMIDINE_SALVAGE	-0.333158	0.0366842	-15.3887	5.13418e-42	3.87703e-41	84.3557
BIOCARTA_ARAP_PATHWAY	-0.332327	0.0365352	-11.9504	3.16884e-28	1.42246e-27	52.7288
REACTOME_TOLL_LIKE_RECEPTOR_10_TLR10_CASCADE	-0.331856	0.0308768	-16.2436	1.35786e-45	1.1549e-44	92.5708
BIOCARTA_PDGF_PATHWAY	-0.33082	0.0332768	-13.0803	1.27489e-32	6.73278e-32	62.8004
REACTOME_SUMOYLATION_OF_INTRACELLULAR_RECEPTORS	-0.330527	0.0319404	-19.4294	3.77624e-59	5.44857e-58	123.719
REACTOME_CARNITINE_METABOLISM	-0.329153	0.0202828	-10.8245	5.00479e-24	1.88966e-23	43.1202
KEGG_ALLOGRAFT_REJECTION	-0.328795	0.0282867	-8.39737	8.78031e-16	2.32988e-15	24.3086
REACTOME_CAMK_IV_MEDIATED_PHOSPHORYLATION_OF_CREB	-0.328581	0.0346707	-9.9457	6.68718e-21	2.2054e-20	35.9766
BIOCARTA_IL2_PATHWAY	-0.328478	0.0437798	-13.7507	2.67018e-35	1.57482e-34	68.9435
KEGG_SPHINGOLIPID_METABOLISM	-0.328397	0.0468184	-16.7621	8.81697e-48	8.00462e-47	97.5953
REACTOME_POTENTIAL_THERAPEUTICS_FOR_SARS	-0.328331	0.0325334	-19.7799	1.19398e-60	1.82025e-59	127.167
BIOCARTA_GPCR_PATHWAY	-0.325651	0.0417018	-13.6316	8.04897e-35	4.69572e-34	67.8445
KEGG_INOSITOL_PHOSPHATE_METABOLISM	-0.324678	0.0386789	-17.5394	4.44225e-51	4.66148e-50	105.171
KEGG_GLYCEROPHOSPHOLIPID_METABOLISM	-0.322824	0.0397634	-23.6506	4.20182e-77	1.44471e-75	164.999

## Sheet: Table 2C GTEX_VS_IDH_WT
Table : List of pathways up-regulated in IDH wild-type glioma subtype compared to normal brain
pathway	logFC	P.Value	adj.P.Val
REACTOME_CONDENSATION_OF_PROMETAPHASE_CHROMOSOMES	0.775557	0	0
REACTOME_POLYMERASE_SWITCHING	0.754739	0	0
REACTOME_MISMATCH_REPAIR	0.719491	0	0
REACTOME_DNA_STRAND_ELONGATION	0.710673	0	9.04294e-308
BIOCARTA_PROTEASOME_PATHWAY	0.70773	1.41597e-230	1.37018e-229
REACTOME_UNWINDING_OF_DNA	0.705411	3.30288e-254	5.50253e-253
REACTOME_REGULATED_PROTEOLYSIS_OF_P75NTR	0.701458	2.04375e-239	2.34234e-238
REACTOME_DISEASES_ASSOCIATED_WITH_N_GLYCOSYLATION_OF_PROTEINS	0.70006	2.95883e-245	3.79481e-244
REACTOME_ANTIGEN_PRESENTATION_FOLDING_ASSEMBLY_AND_PEPTIDE_LOADING_OF_CLASS_I_MHC	0.699234	8.27771e-243	1.01339e-241
REACTOME_LAGGING_STRAND_SYNTHESIS	0.690345	1.97874e-263	3.94771e-262
REACTOME_TRANSLESION_SYNTHESIS_BY_POLH	0.686707	1.93348e-263	3.90563e-262
REACTOME_PROCESSIVE_SYNTHESIS_ON_THE_LAGGING_STRAND	0.686696	2.33548e-250	3.52723e-249
REACTOME_CONDENSATION_OF_PROPHASE_CHROMOSOMES	0.68211	5.33381e-257	9.26822e-256
BIOCARTA_ARF_PATHWAY	0.682089	0	0
REACTOME_REMOVAL_OF_THE_FLAP_INTERMEDIATE_FROM_THE_C_STRAND	0.679913	1.48632e-269	3.29026e-268
REACTOME_PENTOSE_PHOSPHATE_PATHWAY	0.679218	0	0
BIOCARTA_MHC_PATHWAY	0.67479	3.35743e-125	9.50194e-125
REACTOME_DEPOSITION_OF_NEW_CENPA_CONTAINING_NUCLEOSOMES_AT_THE_CENTROMERE	0.673524	0	0
REACTOME_FOLDING_OF_ACTIN_BY_CCT_TRIC	0.671571	2.48606e-202	1.73167e-201
BIOCARTA_RNA_PATHWAY	0.670084	5.33886e-198	3.49296e-197
REACTOME_CALNEXIN_CALRETICULIN_CYCLE	0.661774	5.18056e-255	8.72062e-254
REACTOME_REGULATION_OF_RUNX3_EXPRESSION_AND_ACTIVITY	0.660838	9.33222e-274	2.21778e-272
KEGG_MISMATCH_REPAIR	0.65876	0	0
REACTOME_ACTIVATION_OF_ATR_IN_RESPONSE_TO_REPLICATION_STRESS	0.65369	0	0
REACTOME_CROSS_PRESENTATION_OF_SOLUBLE_EXOGENOUS_ANTIGENS_ENDOSOMES_	0.648658	3.3953e-288	1.11975e-286
KEGG_DNA_REPLICATION	0.645916	1.10329e-285	3.42869e-284
REACTOME_ASSEMBLY_OF_THE_PRE_REPLICATIVE_COMPLEX	0.644359	0	0
REACTOME_SNRNP_ASSEMBLY	0.644188	5.83352e-216	4.62106e-215
REACTOME_DNA_REPLICATION_PRE_INITIATION	0.642536	0	0
REACTOME_MET_ACTIVATES_RAP1_AND_RAC1	0.641725	4.28892e-240	5.05905e-239
REACTOME_HOMOLOGOUS_DNA_PAIRING_AND_STRAND_EXCHANGE	0.640373	0	0
REACTOME_PCNA_DEPENDENT_LONG_PATCH_BASE_EXCISION_REPAIR	0.636379	3.17021e-267	6.83075e-266
REACTOME_ANTIGEN_PROCESSING_CROSS_PRESENTATION	0.635819	8.21296e-251	1.26401e-249
BIOCARTA_P53_PATHWAY	0.634378	2.80574e-235	2.92521e-234
REACTOME_N_GLYCAN_TRIMMING_IN_THE_ER_AND_CALNEXIN_CALRETICULIN_CYCLE	0.630685	3.00431e-234	3.09233e-233
REACTOME_GAP_FILLING_DNA_REPAIR_SYNTHESIS_AND_LIGATION_IN_GG_NER	0.627833	6.52456e-259	1.19815e-257
REACTOME_RECOGNITION_OF_DNA_DAMAGE_BY_PCNA_CONTAINING_REPLICATION_COMPLEX	0.627013	2.84866e-280	7.80244e-279
REACTOME_RRNA_MODIFICATION_IN_THE_NUCLEUS_AND_CYTOSOL	0.625832	6.74756e-232	6.73089e-231
REACTOME_TRANSCRIPTIONAL_REGULATION_BY_RUNX3	0.624794	0	0
REACTOME_STABILIZATION_OF_P53	0.624754	7.0153e-258	1.24579e-256
REACTOME_DEFECTIVE_CFTR_CAUSES_CYSTIC_FIBROSIS	0.620264	3.00981e-251	4.67679e-250
REACTOME_ER_QUALITY_CONTROL_COMPARTMENT_ERQC_	0.618078	4.96134e-226	4.50423e-225
BIOCARTA_MCM_PATHWAY	0.61607	2.0741e-247	2.91456e-246
REACTOME_HDR_THROUGH_SINGLE_STRAND_ANNEALING_SSA_	0.615552	0	1.52255e-307
REACTOME_ORC1_REMOVAL_FROM_CHROMATIN	0.614662	3.54643e-273	8.07187e-272
REACTOME_ASYMMETRIC_LOCALIZATION_OF_PCP_PROTEINS	0.61389	0	0
KEGG_PROTEASOME	0.612931	9.10212e-236	9.61374e-235
REACTOME_SLBP_DEPENDENT_PROCESSING_OF_REPLICATION_DEPENDENT_HISTONE_PRE_MRNAS	0.612918	1.15149e-192	7.07532e-192
BIOCARTA_EIF2_PATHWAY	0.611293	1.36111e-164	5.83435e-164
REACTOME_TRANSLESION_SYNTHESIS_BY_Y_FAMILY_DNA_POLYMERASES_BYPASSES_LESIONS_ON_DNA_TEMPLATE	0.610203	0	0
BIOCARTA_IL10_PATHWAY	0.610154	8.63506e-138	2.7687e-137
REACTOME_ACTIVATION_OF_THE_PRE_REPLICATIVE_COMPLEX	0.609619	9.53603e-298	3.58377e-296
REACTOME_TRANSLESION_SYNTHESIS_BY_POLK	0.609338	1.99378e-194	1.24399e-193
REACTOME_AUF1_HNRNP_D0_BINDS_AND_DESTABILIZES_MRNA	0.609023	2.80889e-230	2.70188e-229
REACTOME_PECAM1_INTERACTIONS	0.607685	1.52347e-164	6.51303e-164
BIOCARTA_ATM_PATHWAY	0.607487	5.56978e-222	4.86528e-221
REACTOME_EARLY_PHASE_OF_HIV_LIFE_CYCLE	0.605953	3.79014e-302	1.53122e-300
REACTOME_TERMINATION_OF_TRANSLESION_DNA_SYNTHESIS	0.604704	0	0
REACTOME_NEGATIVE_REGULATION_OF_NOTCH4_SIGNALING	0.603076	3.42544e-199	2.29689e-198
REACTOME_DNA_REPLICATION	0.601435	0	0
REACTOME_MRNA_DECAY_BY_5_TO_3_EXORIBONUCLEASE	0.60044	5.83888e-171	2.68058e-170
REACTOME_DNA_DAMAGE_BYPASS	0.600141	1.03976e-301	4.00061e-300
KEGG_HOMOLOGOUS_RECOMBINATION	0.599771	2.86089e-303	1.21663e-301
REACTOME_APC_C_CDH1_MEDIATED_DEGRADATION_OF_CDC20_AND_OTHER_APC_C_CDH1_TARGETED_PROTEINS_IN_LATE_MITOSIS_EARLY_G1	0.599474	8.11249e-250	1.21387e-248
REACTOME_SCF_SKP2_MEDIATED_DEGRADATION_OF_P27_P21	0.597968	7.37179e-232	7.30848e-231
REACTOME_NF_KB_ACTIVATION_THROUGH_FADD_RIP_1_PATHWAY_MEDIATED_BY_CASPASE_8_AND_10	0.597845	6.45494e-179	3.33265e-178
REACTOME_NUCLEAR_IMPORT_OF_REV_PROTEIN	0.596184	2.14245e-162	8.9232e-162
REACTOME_G2_M_CHECKPOINTS	0.595161	0	0
REACTOME_TRANSCRIPTION_OF_E2F_TARGETS_UNDER_NEGATIVE_CONTROL_BY_DREAM_COMPLEX	0.594989	0	0
REACTOME_CHROMOSOME_MAINTENANCE	0.592688	2.51533e-294	8.83647e-293
REACTOME_G1_S_SPECIFIC_TRANSCRIPTION	0.591926	0	0
BIOCARTA_CASPASE_PATHWAY	0.59146	1.61565e-208	1.20875e-207
REACTOME_IKK_COMPLEX_RECRUITMENT_MEDIATED_BY_RIP1	0.591369	7.31065e-241	8.68677e-240
KEGG_PROTEIN_EXPORT	0.59135	1.07047e-175	5.25798e-175
REACTOME_DERMATAN_SULFATE_BIOSYNTHESIS	0.591244	9.24873e-131	2.74742e-130
REACTOME_MITOTIC_G1_PHASE_AND_G1_S_TRANSITION	0.59091	0	0
REACTOME_DEGRADATION_OF_AXIN	0.590331	5.74983e-219	4.74067e-218
REACTOME_METABOLISM_OF_POLYAMINES	0.589461	1.88797e-228	1.7434e-227
REACTOME_SIGNALING_BY_NOTCH4	0.588527	0	0
REACTOME_APC_C_MEDIATED_DEGRADATION_OF_CELL_CYCLE_PROTEINS	0.588319	3.63807e-286	1.15277e-284
REACTOME_NUCLEAR_PORE_COMPLEX_NPC_DISASSEMBLY	0.586589	8.40476e-219	6.89447e-218
REACTOME_TICAM1_RIP1_MEDIATED_IKK_COMPLEX_RECRUITMENT	0.585973	3.8926e-229	3.67862e-228
REACTOME_RESOLUTION_OF_AP_SITES_VIA_THE_MULTIPLE_NUCLEOTIDE_PATCH_REPLACEMENT_PATHWAY	0.58569	1.01463e-220	8.53982e-220
REACTOME_DECTIN_1_MEDIATED_NONCANONICAL_NF_KB_SIGNALING	0.585461	5.95217e-237	6.41247e-236
REACTOME_POLO_LIKE_KINASE_MEDIATED_EVENTS	0.585295	3.38682e-279	8.97229e-278
REACTOME_ABERRANT_REGULATION_OF_MITOTIC_G1_S_TRANSITION_IN_CANCER_DUE_TO_RB1_DEFECTS	0.583839	1.8427e-257	3.23674e-256
REACTOME_G1_S_DNA_DAMAGE_CHECKPOINTS	0.582401	2.99926e-263	5.91073e-262
BIOCARTA_MITOCHONDRIA_PATHWAY	0.579236	1.99524e-306	8.95643e-305
BIOCARTA_ATRBRCA_PATHWAY	0.578216	4.28258e-260	8.14193e-259
REACTOME_TELOMERE_C_STRAND_LAGGING_STRAND_SYNTHESIS	0.577815	9.9559e-181	5.29235e-180
REACTOME_ESTABLISHMENT_OF_SISTER_CHROMATID_COHESION	0.576245	6.69261e-163	2.80916e-162
REACTOME_RUNX1_REGULATES_TRANSCRIPTION_OF_GENES_INVOLVED_IN_DIFFERENTIATION_OF_HSCS	0.57489	3.82771e-278	9.97674e-277
REACTOME_TRAF6_MEDIATED_IRF7_ACTIVATION_IN_TLR7_8_OR_9_SIGNALING	0.574302	2.22031e-195	1.40157e-194
REACTOME_SWITCHING_OF_ORIGINS_TO_A_POST_REPLICATIVE_STATE	0.574295	1.62947e-237	1.79131e-236
REACTOME_INHIBITION_OF_REPLICATION_INITIATION_OF_DAMAGED_DNA_BY_RB1_E2F1	0.573612	2.01345e-221	1.71249e-220
REACTOME_HDR_THROUGH_HOMOLOGOUS_RECOMBINATION_HRR_	0.572931	2.71228e-285	8.26991e-284
REACTOME_VIRAL_MESSENGER_RNA_SYNTHESIS	0.572419	1.98671e-172	9.22564e-172
REACTOME_TRAFFICKING_AND_PROCESSING_OF_ENDOSOMAL_TLR	0.572379	1.94252e-150	7.07007e-150
REACTOME_TRAF6_MEDIATED_INDUCTION_OF_TAK1_COMPLEX_WITHIN_TLR4_COMPLEX	0.572348	6.59998e-210	5.03093e-209
REACTOME_SUMOYLATION_OF_RNA_BINDING_PROTEINS	0.569438	3.95247e-160	1.6008e-159
REACTOME_S_PHASE	0.569037	1.14815e-266	2.44134e-265
REACTOME_RESOLUTION_OF_D_LOOP_STRUCTURES_THROUGH_SYNTHESIS_DEPENDENT_STRAND_ANNEALING_SDSA_	0.568724	1.76608e-306	8.15424e-305
REACTOME_TRANSPORT_OF_THE_SLBP_DEPENDANT_MATURE_MRNA	0.568374	7.3923e-146	2.57456e-145
REACTOME_E2F_MEDIATED_REGULATION_OF_DNA_REPLICATION	0.566939	2.47898e-219	2.06497e-218
REACTOME_TRANSCRIPTION_OF_E2F_TARGETS_UNDER_NEGATIVE_CONTROL_BY_P107_RBL1_AND_P130_RBL2_IN_COMPLEX_WITH_HDAC1	0.565137	3.27459e-266	6.87239e-265
REACTOME_POLYMERASE_SWITCHING_ON_THE_C_STRAND_OF_THE_TELOMERE	0.564724	1.03424e-168	4.59159e-168
REACTOME_PROCESSIVE_SYNTHESIS_ON_THE_C_STRAND_OF_THE_TELOMERE	0.564259	2.7355e-175	1.33552e-174
REACTOME_DUAL_INCISION_IN_GG_NER	0.563988	1.244e-199	8.4113e-199
KEGG_NUCLEOTIDE_EXCISION_REPAIR	0.563595	7.44645e-225	6.68526e-224
REACTOME_IRAK4_DEFICIENCY_TLR2_4_	0.562207	7.25255e-94	1.5606e-93
REACTOME_ENDOSOMAL_VACUOLAR_PATHWAY	0.560442	9.1065e-93	1.94144e-92
BIOCARTA_NFKB_PATHWAY	0.559556	2.01396e-156	7.84233e-156
REACTOME_POSTMITOTIC_NUCLEAR_PORE_COMPLEX_NPC_REFORMATION	0.559266	1.96609e-159	7.92318e-159
REACTOME_REGULATION_OF_MRNA_STABILITY_BY_PROTEINS_THAT_BIND_AU_RICH_ELEMENTS	0.558435	8.65851e-247	1.19591e-245
REACTOME_REGULATION_OF_KIT_SIGNALING	0.557143	3.37491e-262	6.57091e-261
REACTOME_HEDGEHOG_LIGAND_BIOGENESIS	0.557143	1.04981e-247	1.48815e-246
REACTOME_REGULATION_OF_SIGNALING_BY_CBL	0.556841	2.11833e-237	2.31299e-236
REACTOME_ACTIVATION_OF_IRF3_IRF7_MEDIATED_BY_TBK1_IKK_EPSILON	0.55674	4.43176e-199	2.94721e-198
REACTOME_SUMOYLATION_OF_SUMOYLATION_PROTEINS	0.556514	1.55223e-136	4.90882e-136
REACTOME_HCMV_LATE_EVENTS	0.556165	1.08165e-196	6.93631e-196
BIOCARTA_CTCF_PATHWAY	0.556086	4.21707e-222	3.70369e-221
REACTOME_TICAM1_TRAF6_DEPENDENT_INDUCTION_OF_TAK1_COMPLEX	0.556033	6.05929e-198	3.94831e-197
REACTOME_SUMOYLATION_OF_UBIQUITINYLATION_PROTEINS	0.554161	2.9437e-135	9.06099e-135
REACTOME_DISEASES_ASSOCIATED_WITH_GLYCOSYLATION_PRECURSOR_BIOSYNTHESIS	0.553201	2.94587e-171	1.35628e-170
REACTOME_TELOMERE_MAINTENANCE	0.552481	3.24098e-233	3.29398e-232
REACTOME_SUMOYLATION_OF_DNA_REPLICATION_PROTEINS	0.551633	6.57353e-170	2.959e-169
REACTOME_P75NTR_SIGNALS_VIA_NF_KB	0.551514	1.05582e-176	5.26604e-176
REACTOME_MITOCHONDRIAL_TRNA_AMINOACYLATION	0.551073	3.63999e-152	1.35848e-151
REACTOME_INTERACTIONS_OF_REV_WITH_HOST_CELLULAR_PROTEINS	0.550884	3.22068e-145	1.11448e-144
REACTOME_TICAM1_DEPENDENT_ACTIVATION_OF_IRF3_IRF7	0.550863	1.32383e-189	7.86513e-189
BIOCARTA_RELA_PATHWAY	0.550232	1.36582e-147	4.84028e-147
REACTOME_ABORTIVE_ELONGATION_OF_HIV_1_TRANSCRIPT_IN_THE_ABSENCE_OF_TAT	0.550098	1.00447e-157	3.95909e-157
REACTOME_EXTENSION_OF_TELOMERES	0.549793	9.75775e-245	1.24162e-243
REACTOME_DEGRADATION_OF_DVL	0.549625	1.8326e-192	1.12177e-191
REACTOME_SYNTHESIS_OF_ACTIVE_UBIQUITIN_ROLES_OF_E1_AND_E2_ENZYMES	0.549313	2.44808e-165	1.05496e-164
KEGG_N_GLYCAN_BIOSYNTHESIS	0.548421	5.13822e-283	1.43162e-281
REACTOME_RIP_MEDIATED_NFKB_ACTIVATION_VIA_ZBP1	0.547017	3.07202e-183	1.68856e-182
REACTOME_SUMOYLATION_OF_DNA_DAMAGE_RESPONSE_AND_REPAIR_PROTEINS	0.547014	7.74529e-177	3.87504e-176
REACTOME_NEGATIVE_REGULATORS_OF_DDX58_IFIH1_SIGNALING	0.546737	9.00282e-249	1.3226e-247
REACTOME_TCR_SIGNALING	0.546272	3.7501e-289	1.26253e-287
REACTOME_TRANSLATION_OF_STRUCTURAL_PROTEINS	0.545838	0	2.94042e-307
REACTOME_CYCLIN_A_CDK2_ASSOCIATED_EVENTS_AT_S_PHASE_ENTRY	0.545703	8.35356e-233	8.43709e-232
REACTOME_CELLULAR_RESPONSE_TO_HYPOXIA	0.545624	1.19191e-244	1.50479e-243
REACTOME_PROTEIN_UBIQUITINATION	0.5452	1.95657e-180	1.02991e-179
BIOCARTA_D4GDI_PATHWAY	0.545199	6.14863e-147	2.16474e-146
REACTOME_TRANSPORT_OF_MATURE_MRNAS_DERIVED_FROM_INTRONLESS_TRANSCRIPTS	0.544682	7.58857e-136	2.3674e-135
REACTOME_TRANSCRIPTIONAL_REGULATION_BY_SMALL_RNAS	0.544665	2.56115e-151	9.49271e-151
REACTOME_DEGRADATION_OF_GLI1_BY_THE_PROTEASOME	0.544523	1.38623e-197	8.9966e-197
REACTOME_FCERI_MEDIATED_NF_KB_ACTIVATION	0.543852	2.4536e-238	2.75348e-237
REACTOME_PROCESSING_OF_DNA_DOUBLE_STRAND_BREAK_ENDS	0.543851	2.4183e-252	3.86928e-251
REACTOME_MTORC1_MEDIATED_SIGNALLING	0.543721	1.85843e-178	9.47389e-178
REACTOME_REGULATION_OF_PTEN_STABILITY_AND_ACTIVITY	0.543681	1.22755e-210	9.53711e-210
REACTOME_HOST_INTERACTIONS_OF_HIV_FACTORS	0.543497	6.93362e-242	8.4246e-241
REACTOME_DUAL_INCISION_IN_TC_NER	0.543148	2.09283e-181	1.12359e-180
BIOCARTA_PCAF_PATHWAY	0.543131	1.01196e-133	3.08552e-133
REACTOME_CELL_CYCLE_CHECKPOINTS	0.54307	0	0
REACTOME_TRANSLATION	0.542517	1.1939e-161	4.9344e-161
REACTOME_ANTIVIRAL_MECHANISM_BY_IFN_STIMULATED_GENES	0.542033	1.63917e-275	4.01348e-274
BIOCARTA_G1_PATHWAY	0.541638	1.3456e-241	1.62275e-240
REACTOME_INTERACTIONS_OF_VPR_WITH_HOST_CELLULAR_PROTEINS	0.541175	7.00803e-142	2.32546e-141
KEGG_CELL_CYCLE	0.539913	0	0
REACTOME_TRANSCRIPTION_COUPLED_NUCLEOTIDE_EXCISION_REPAIR_TC_NER_	0.538452	6.81276e-173	3.20041e-172
BIOCARTA_HSWI_SNF_PATHWAY	0.538292	3.1674e-138	1.02166e-137
REACTOME_NS1_MEDIATED_EFFECTS_ON_HOST_PATHWAYS	0.537909	1.8812e-172	8.76087e-172
REACTOME_TP53_REGULATES_TRANSCRIPTION_OF_GENES_INVOLVED_IN_G2_CELL_CYCLE_ARREST	0.537877	4.29337e-283	1.21721e-281
REACTOME_CDC6_ASSOCIATION_WITH_THE_ORC_ORIGIN_COMPLEX	0.537677	1.17339e-217	9.43383e-217
REACTOME_EXPORT_OF_VIRAL_RIBONUCLEOPROTEINS_FROM_NUCLEUS	0.537322	3.3289e-139	1.08239e-138
REACTOME_UCH_PROTEINASES	0.536846	2.40731e-216	1.92585e-215
REACTOME_DISEASES_OF_IMMUNE_SYSTEM	0.536221	5.71316e-125	1.61125e-124
REACTOME_DISEASES_OF_MITOTIC_CELL_CYCLE	0.53599	3.00165e-293	1.03206e-291
REACTOME_METABOLISM_OF_FOLATE_AND_PTERINES	0.53444	3.1099e-205	2.28436e-204
REACTOME_E3_UBIQUITIN_LIGASES_UBIQUITINATE_TARGET_PROTEINS	0.534438	2.9353e-169	1.31397e-168
REACTOME_INITIATION_OF_NUCLEAR_ENVELOPE_NE_REFORMATION	0.534301	1.72082e-223	1.51959e-222
REACTOME_NUCLEOBASE_BIOSYNTHESIS	0.534172	2.50573e-245	3.23941e-244
REACTOME_FCGR_ACTIVATION	0.533058	1.21435e-97	2.72932e-97
REACTOME_NRIF_SIGNALS_CELL_DEATH_FROM_THE_NUCLEUS	0.532701	1.68824e-200	1.15601e-199
REACTOME_G0_AND_EARLY_G1	0.53241	0	0
REACTOME_HOMOLOGY_DIRECTED_REPAIR	0.529589	1.81037e-228	1.68135e-227
REACTOME_APOPTOTIC_FACTOR_MEDIATED_RESPONSE	0.528415	1.81717e-239	2.09753e-238
REACTOME_NF_KB_IS_ACTIVATED_AND_SIGNALS_SURVIVAL	0.527732	1.29331e-143	4.41859e-143
REACTOME_REGULATION_OF_GLUCOKINASE_BY_GLUCOKINASE_REGULATORY_PROTEIN	0.527222	9.46531e-129	2.761e-128
REACTOME_ACTIVATION_OF_THE_MRNA_UPON_BINDING_OF_THE_CAP_BINDING_COMPLEX_AND_EIFS_AND_SUBSEQUENT_BINDING_TO_43S	0.527037	5.39004e-110	1.33185e-109
REACTOME_NOTCH4_ACTIVATION_AND_TRANSMISSION_OF_SIGNAL_TO_THE_NUCLEUS	0.527006	3.29065e-179	1.70987e-178
REACTOME_TP53_REGULATES_TRANSCRIPTION_OF_DNA_REPAIR_GENES	0.526282	8.83314e-179	4.5172e-178
REACTOME_MITOCHONDRIAL_TRANSLATION	0.525765	1.24218e-134	3.80183e-134
REACTOME_CELL_EXTRACELLULAR_MATRIX_INTERACTIONS	0.523495	1.57121e-150	5.73153e-150
REACTOME_TRNA_PROCESSING_IN_THE_NUCLEUS	0.522474	5.12675e-143	1.72961e-142
REACTOME_FORMATION_OF_THE_EARLY_ELONGATION_COMPLEX	0.521461	7.525e-150	2.72045e-149
REACTOME_PD_1_SIGNALING	0.520773	4.05331e-80	7.95887e-80
REACTOME_P75NTR_RECRUITS_SIGNALLING_COMPLEXES	0.519114	3.82534e-175	1.86197e-174
REACTOME_MRNA_SPLICING_MINOR_PATHWAY	0.518774	5.90546e-152	2.19384e-151
REACTOME_RRNA_PROCESSING	0.518754	3.32259e-143	1.12564e-142
REACTOME_REGULATION_OF_RAS_BY_GAPS	0.517807	4.3547e-197	2.80366e-196
BIOCARTA_SM_PATHWAY	0.517487	5.98457e-121	1.61454e-120
REACTOME_RESOLUTION_OF_ABASIC_SITES_AP_SITES_	0.51742	4.18481e-170	1.8943e-169
REACTOME_SARS_COV_1_INFECTION	0.516858	7.01258e-285	2.09858e-283
BIOCARTA_FAS_PATHWAY	0.516494	2.32668e-279	6.26652e-278
BIOCARTA_SET_PATHWAY	0.516366	1.29966e-162	5.427e-162
BIOCARTA_RANMS_PATHWAY	0.51595	3.08362e-153	1.16157e-152
REACTOME_HIV_INFECTION	0.515433	3.63923e-203	2.61377e-202
REACTOME_HIV_TRANSCRIPTION_ELONGATION	0.515365	5.13321e-149	1.83931e-148
REACTOME_CYTOSOLIC_SENSORS_OF_PATHOGEN_ASSOCIATED_DNA_	0.515331	7.63118e-248	1.09133e-246
REACTOME_SRP_DEPENDENT_COTRANSLATIONAL_PROTEIN_TARGETING_TO_MEMBRANE	0.515062	2.71298e-95	5.94868e-95
REACTOME_REGULATION_OF_RUNX2_EXPRESSION_AND_ACTIVITY	0.515027	9.76752e-229	9.12388e-228
REACTOME_MITOTIC_TELOPHASE_CYTOKINESIS	0.514836	7.33687e-125	2.06557e-124
REACTOME_APC_CDC20_MEDIATED_DEGRADATION_OF_NEK2A	0.514675	5.25274e-188	3.05339e-187
REACTOME_TRNA_AMINOACYLATION	0.514409	4.10047e-136	1.28418e-135
REACTOME_INFLUENZA_INFECTION	0.514246	2.40454e-128	6.96368e-128
REACTOME_IRF3_MEDIATED_INDUCTION_OF_TYPE_I_IFN	0.513985	1.06163e-204	7.72793e-204
REACTOME_IRAK2_MEDIATED_ACTIVATION_OF_TAK1_COMPLEX	0.513456	7.29182e-127	2.07457e-126
REACTOME_SUMOYLATION_OF_CHROMATIN_ORGANIZATION_PROTEINS	0.512957	3.41848e-158	1.36066e-157
REACTOME_MITOTIC_METAPHASE_AND_ANAPHASE	0.512662	1.2946e-264	2.6482e-263
REACTOME_TRANSCRIPTIONAL_REGULATION_BY_E2F6	0.512515	2.79483e-164	1.18854e-163
BIOCARTA_VDR_PATHWAY	0.512317	3.22687e-174	1.55197e-173
REACTOME_STING_MEDIATED_INDUCTION_OF_HOST_IMMUNE_RESPONSES	0.511292	3.62168e-246	4.87719e-245
REACTOME_ATF6_ATF6_ALPHA_ACTIVATES_CHAPERONE_GENES	0.511055	8.28336e-105	1.957e-104
REACTOME_APC_C_CDC20_MEDIATED_DEGRADATION_OF_CYCLIN_B	0.510533	1.36985e-174	6.60798e-174
REACTOME_CLEC7A_DECTIN_1_SIGNALING	0.509672	2.23976e-258	4.06681e-257
REACTOME_DEFECTIVE_EXT2_CAUSES_EXOSTOSES_2	0.508304	1.3268e-126	3.7682e-126
BIOCARTA_SODD_PATHWAY	0.508206	7.76488e-158	3.0755e-157
REACTOME_CASPASE_ACTIVATION_VIA_DEATH_RECEPTORS_IN_THE_PRESENCE_OF_LIGAND	0.5078	3.44898e-117	8.98961e-117
REACTOME_ACTIVATED_TAK1_MEDIATES_P38_MAPK_ACTIVATION	0.506018	4.67938e-185	2.61657e-184
REACTOME_ALPHA_PROTEIN_KINASE_1_SIGNALING_PATHWAY	0.50597	8.19048e-143	2.74602e-142
REACTOME_INTERLEUKIN_1_SIGNALING	0.504534	1.24146e-221	1.06148e-220
BIOCARTA_DNAFRAGMENT_PATHWAY	0.504299	2.83964e-225	2.56361e-224
REACTOME_DNA_DOUBLE_STRAND_BREAK_REPAIR	0.50364	4.18373e-229	3.93076e-228
REACTOME_GLOBAL_GENOME_NUCLEOTIDE_EXCISION_REPAIR_GG_NER_	0.503628	4.7973e-151	1.76593e-150
REACTOME_NUCLEOTIDE_EXCISION_REPAIR	0.503431	5.35318e-150	1.93963e-149
REACTOME_RUNX3_REGULATES_P14_ARF	0.503225	1.00233e-148	3.56777e-148
REACTOME_G2_M_DNA_DAMAGE_CHECKPOINT	0.502182	2.8561e-238	3.18308e-237
BIOCARTA_TEL_PATHWAY	0.502022	8.24023e-220	6.89959e-219
REACTOME_ZBP1_DAI_MEDIATED_INDUCTION_OF_TYPE_I_IFNS	0.500532	3.95002e-172	1.82901e-171
REACTOME_HIV_LIFE_CYCLE	0.499862	3.66275e-166	1.59113e-165
KEGG_BASE_EXCISION_REPAIR	0.499701	9.25205e-210	7.01939e-209
REACTOME_MET_RECEPTOR_RECYCLING	0.499576	1.06725e-135	3.31669e-135
REACTOME_NUCLEAR_ENVELOPE_BREAKDOWN	0.499347	6.55294e-222	5.6933e-221
REACTOME_FORMATION_OF_RNA_POL_II_ELONGATION_COMPLEX_	0.49898	6.20003e-142	2.06582e-141
REACTOME_RIPK1_MEDIATED_REGULATED_NECROSIS	0.498557	1.88407e-136	5.92345e-136
REACTOME_BASE_EXCISION_REPAIR	0.49665	1.10615e-160	4.51399e-160
BIOCARTA_HIVNEF_PATHWAY	0.496639	2.49447e-231	2.45797e-230
BIOCARTA_P27_PATHWAY	0.495722	1.63466e-175	8.00487e-175
REACTOME_REGULATION_OF_EXPRESSION_OF_SLITS_AND_ROBOS	0.495424	3.56861e-130	1.05043e-129
REACTOME_MRNA_CAPPING	0.495316	1.2229e-133	3.72167e-133
KEGG_SPLICEOSOME	0.495217	2.46485e-131	7.37629e-131
REACTOME_MAPK6_MAPK4_SIGNALING	0.495173	1.6645e-273	3.89832e-272
KEGG_RNA_POLYMERASE	0.495017	1.45438e-131	4.36045e-131
REACTOME_GOLGI_CISTERNAE_PERICENTRIOLAR_STACK_REORGANIZATION	0.494962	1.8049e-191	1.0924e-190
REACTOME_PERK_REGULATES_GENE_EXPRESSION	0.49492	2.3164e-182	1.25194e-181
REACTOME_FORMATION_OF_TC_NER_PRE_INCISION_COMPLEX	0.494159	2.28935e-135	7.07378e-135
REACTOME_PEXOPHAGY	0.494002	1.42983e-129	4.2011e-129
REACTOME_SEPARATION_OF_SISTER_CHROMATIDS	0.493946	4.77906e-260	8.98018e-259
REACTOME_INTERLEUKIN_27_SIGNALING	0.493926	6.22882e-159	2.49153e-158
REACTOME_HIV_ELONGATION_ARREST_AND_RECOVERY	0.493884	1.55786e-127	4.44788e-127
BIOCARTA_CHEMICAL_PATHWAY	0.493759	6.84761e-222	5.91751e-221
REACTOME_DNA_DAMAGE_RECOGNITION_IN_GG_NER	0.493737	8.4847e-141	2.79252e-140
REACTOME_ATF6_ATF6_ALPHA_ACTIVATES_CHAPERONES	0.493736	6.73273e-110	1.66108e-109
REACTOME_DEGRADATION_OF_BETA_CATENIN_BY_THE_DESTRUCTION_COMPLEX	0.493668	2.42531e-193	1.49591e-192
REACTOME_INHIBITION_OF_THE_PROTEOLYTIC_ACTIVITY_OF_APC_C_REQUIRED_FOR_THE_ONSET_OF_ANAPHASE_BY_MITOTIC_SPINDLE_CHECKPOINT_COMPONENTS	0.492759	2.41428e-162	1.00295e-161
REACTOME_CYCLIN_D_ASSOCIATED_EVENTS_IN_G1	0.492754	9.29792e-277	2.38499e-275
REACTOME_PROCESSING_OF_CAPPED_INTRONLESS_PRE_MRNA	0.492243	4.6854e-129	1.37167e-128
BIOCARTA_EIF_PATHWAY	0.492219	2.74758e-108	6.6668e-108
REACTOME_SARS_COV_INFECTIONS	0.492083	0	0
REACTOME_REGULATION_OF_INNATE_IMMUNE_RESPONSES_TO_CYTOSOLIC_DNA	0.491828	1.90724e-185	1.07766e-184
REACTOME_MITOTIC_SPINDLE_CHECKPOINT	0.491721	5.91478e-259	1.09865e-257
REACTOME_TRANSCRIPTIONAL_REGULATION_OF_GRANULOPOIESIS	0.489655	4.81882e-131	1.43675e-130
REACTOME_MRNA_SPLICING	0.489639	1.24473e-123	3.45615e-123
BIOCARTA_CELLCYCLE_PATHWAY	0.488845	1.46056e-284	4.29139e-283
BIOCARTA_NPC_PATHWAY	0.488748	2.84974e-121	7.73981e-121
REACTOME_EUKARYOTIC_TRANSLATION_INITIATION	0.488403	4.88879e-87	1.00641e-86
REACTOME_FORMATION_OF_SENESCENCE_ASSOCIATED_HETEROCHROMATIN_FOCI_SAHF_	0.488217	3.22642e-170	1.46458e-169
REACTOME_SMAD2_SMAD3_SMAD4_HETEROTRIMER_REGULATES_TRANSCRIPTION	0.48816	6.25279e-216	4.92903e-215
BIOCARTA_SKP2E2F_PATHWAY	0.487741	1.80849e-251	2.8374e-250
REACTOME_RESOLUTION_OF_D_LOOP_STRUCTURES	0.486759	7.06105e-199	4.6765e-198
REACTOME_DISEASES_OF_PROGRAMMED_CELL_DEATH	0.486723	0	0
REACTOME_RNA_POLYMERASE_I_PROMOTER_ESCAPE	0.486676	2.06965e-127	5.89868e-127
REACTOME_TRANSCRIPTIONAL_REGULATION_BY_RUNX2	0.486157	0	0
REACTOME_CHONDROITIN_SULFATE_BIOSYNTHESIS	0.485945	1.1086e-114	2.83466e-114
REACTOME_PURINE_RIBONUCLEOSIDE_MONOPHOSPHATE_BIOSYNTHESIS	0.485513	2.71691e-210	2.09072e-209
BIOCARTA_PML_PATHWAY	0.484926	1.93722e-152	7.24663e-152
REACTOME_DEADENYLATION_DEPENDENT_MRNA_DECAY	0.484127	2.46882e-119	6.56186e-119
REACTOME_INFLAMMASOMES	0.483805	1.56733e-136	4.94688e-136
REACTOME_DNA_REPAIR	0.48375	2.18745e-178	1.11161e-177
REACTOME_CONSTITUTIVE_SIGNALING_BY_LIGAND_RESPONSIVE_EGFR_CANCER_VARIANTS	0.483281	1.91434e-192	1.16739e-191
REACTOME_DOWNREGULATION_OF_SMAD2_3_SMAD4_TRANSCRIPTIONAL_ACTIVITY	0.482162	2.20717e-202	1.54406e-201
REACTOME_ABC_TRANSPORTER_DISORDERS	0.481629	9.28037e-252	1.4703e-250
REACTOME_DOWNSTREAM_SIGNALING_EVENTS_OF_B_CELL_RECEPTOR_BCR_	0.481381	1.98655e-197	1.28411e-196
REACTOME_TRAF3_DEPENDENT_IRF_ACTIVATION_PATHWAY	0.48059	2.14958e-160	8.72795e-160
KEGG_RNA_DEGRADATION	0.480418	1.73854e-124	4.86912e-124
REACTOME_PHOSPHORYLATION_OF_THE_APC_C	0.480375	1.98103e-156	7.7327e-156
REACTOME_PTEN_REGULATION	0.479883	1.14944e-215	9.01698e-215
REACTOME_INTERLEUKIN_6_SIGNALING	0.479814	9.96315e-94	2.13817e-93
KEGG_AMINOACYL_TRNA_BIOSYNTHESIS	0.479683	4.07141e-118	1.07156e-117
REACTOME_THE_ACTIVATION_OF_ARYLSULFATASES	0.478661	9.69409e-210	7.3204e-209
REACTOME_CELL_CYCLE_MITOTIC	0.477821	2.7136e-258	4.87241e-257
REACTOME_PROCESSING_OF_CAPPED_INTRON_CONTAINING_PRE_MRNA	0.477466	2.74342e-120	7.35219e-120
REACTOME_NEGATIVE_EPIGENETIC_REGULATION_OF_RRNA_EXPRESSION	0.477081	1.82249e-135	5.65286e-135
REACTOME_TRNA_PROCESSING	0.476896	8.62382e-125	2.42367e-124
REACTOME_B_WICH_COMPLEX_POSITIVELY_REGULATES_RRNA_EXPRESSION	0.476624	6.40712e-135	1.96469e-134
REACTOME_RESPONSE_OF_EIF2AK4_GCN2_TO_AMINO_ACID_DEFICIENCY	0.474949	6.41673e-77	1.24036e-76
REACTOME_SYNDECAN_INTERACTIONS	0.474616	2.37148e-112	5.94156e-112
REACTOME_REGULATION_OF_IFNG_SIGNALING	0.474299	6.55496e-141	2.17066e-140
REACTOME_ABERRANT_REGULATION_OF_MITOTIC_EXIT_IN_CANCER_DUE_TO_RB1_DEFECTS	0.474208	1.05764e-132	3.21268e-132
REACTOME_RNA_POLYMERASE_I_TRANSCRIPTION_TERMINATION	0.47397	8.99214e-121	2.42188e-120
REACTOME_ENDOSOMAL_SORTING_COMPLEX_REQUIRED_FOR_TRANSPORT_ESCRT_	0.473892	7.2644e-138	2.3385e-137
REACTOME_FORMATION_OF_INCISION_COMPLEX_IN_GG_NER	0.473871	3.87258e-121	1.05001e-120
REACTOME_MITOTIC_PROPHASE	0.473812	4.12743e-186	2.35686e-185
REACTOME_ASSOCIATION_OF_TRIC_CCT_WITH_TARGET_PROTEINS_DURING_BIOSYNTHESIS	0.473023	2.50553e-210	1.93729e-209
REACTOME_DEFECTIVE_B4GALT7_CAUSES_EDS_PROGEROID_TYPE	0.471833	7.02018e-89	1.46761e-88
BIOCARTA_HCMV_PATHWAY	0.471649	3.76048e-179	1.94773e-178
REACTOME_ALPHA_LINOLENIC_OMEGA3_AND_LINOLEIC_OMEGA6_ACID_METABOLISM	0.469987	2.10615e-120	5.65373e-120
BIOCARTA_TNFR1_PATHWAY	0.469783	3.08137e-219	2.55359e-218
REACTOME_SIGNALING_BY_KIT_IN_DISEASE	0.468611	4.31707e-206	3.18557e-205
REACTOME_MATURATION_OF_NUCLEOPROTEIN	0.468006	3.09324e-203	2.23155e-202
REACTOME_NONSENSE_MEDIATED_DECAY_NMD_	0.467328	4.72717e-84	9.52507e-84
REACTOME_NUCLEOTIDE_BINDING_DOMAIN_LEUCINE_RICH_REPEAT_CONTAINING_RECEPTOR_NLR_SIGNALING_PATHWAYS	0.465575	9.51916e-194	5.91653e-193
REACTOME_SUMOYLATION_OF_IMMUNE_RESPONSE_PROTEINS	0.465359	1.29443e-121	3.54542e-121
REACTOME_TRANSCRIPTION_OF_THE_HIV_GENOME	0.465216	3.34614e-130	9.86745e-130
REACTOME_HEDGEHOG_ON_STATE	0.465126	9.19294e-247	1.25897e-245
BIOCARTA_BCELLSURVIVAL_PATHWAY	0.464798	8.60605e-238	9.5256e-237
KEGG_GLYCOSAMINOGLYCAN_BIOSYNTHESIS_CHONDROITIN_SULFATE	0.46414	3.4402e-198	2.2599e-197
BIOCARTA_TCRA_PATHWAY	0.463587	5.13413e-64	9.03785e-64
REACTOME_DEADENYLATION_OF_MRNA	0.463417	1.793e-97	4.0187e-97
REACTOME_SIGNALING_BY_THE_B_CELL_RECEPTOR_BCR_	0.463306	5.73225e-247	7.98562e-246
REACTOME_SUMOYLATION_OF_DNA_METHYLATION_PROTEINS	0.462762	1.59673e-111	3.97582e-111
REACTOME_RNA_POLYMERASE_III_TRANSCRIPTION_TERMINATION	0.462212	1.26719e-114	3.22993e-114
REACTOME_THE_NLRP3_INFLAMMASOME	0.461461	1.66837e-111	4.14783e-111
REACTOME_CONVERSION_FROM_APC_C_CDC20_TO_APC_C_CDH1_IN_LATE_ANAPHASE	0.461209	3.52665e-168	1.55288e-167
REACTOME_BUDDING_AND_MATURATION_OF_HIV_VIRION	0.461159	6.87404e-143	2.30945e-142
REACTOME_SELENOAMINO_ACID_METABOLISM	0.461093	2.83346e-78	5.49684e-78
KEGG_RIBOSOME	0.460619	1.36026e-62	2.3611e-62
REACTOME_SIGNALING_BY_FGFR2_IIIA_TM	0.460547	3.57992e-157	1.40758e-156
REACTOME_INHIBITION_OF_DNA_RECOMBINATION_AT_TELOMERE	0.459921	5.59018e-106	1.34032e-105
REACTOME_TNFR2_NON_CANONICAL_NF_KB_PATHWAY	0.459654	1.16605e-250	1.77768e-249
REACTOME_PCP_CE_PATHWAY	0.459566	1.17243e-235	1.23029e-234
REACTOME_HIV_TRANSCRIPTION_INITIATION	0.458661	1.23436e-132	3.74246e-132
REACTOME_TRANSCRIPTIONAL_ACTIVITY_OF_SMAD2_SMAD3_SMAD4_HETEROTRIMER	0.458119	8.20325e-200	5.56994e-199
REACTOME_THE_ROLE_OF_GTSE1_IN_G2_M_PROGRESSION_AFTER_G2_CHECKPOINT	0.457935	1.38419e-169	6.21349e-169
REACTOME_FORMATION_OF_THE_BETA_CATENIN_TCF_TRANSACTIVATING_COMPLEX	0.457476	4.09714e-183	2.2444e-182
REACTOME_DISEASES_ASSOCIATED_WITH_GLYCOSAMINOGLYCAN_METABOLISM	0.457116	3.41436e-137	1.08401e-136
REACTOME_TP53_REGULATES_TRANSCRIPTION_OF_ADDITIONAL_CELL_CYCLE_GENES_WHOSE_EXACT_ROLE_IN_THE_P53_PATHWAY_REMAIN_UNCERTAIN	0.456457	2.21971e-170	1.01044e-169
REACTOME_TP53_REGULATES_TRANSCRIPTION_OF_CELL_CYCLE_GENES	0.454411	9.96008e-246	1.3193e-244
REACTOME_TRANSLATION_OF_REPLICASE_AND_ASSEMBLY_OF_THE_REPLICATION_TRANSCRIPTION_COMPLEX	0.453505	3.40648e-117	8.89317e-117
REACTOME_SIGNALING_BY_ERBB2_ECD_MUTANTS	0.453265	4.37273e-199	2.91997e-198
REACTOME_POSITIVE_EPIGENETIC_REGULATION_OF_RRNA_EXPRESSION	0.452877	1.32378e-140	4.33921e-140
KEGG_OTHER_GLYCAN_DEGRADATION	0.452759	5.94918e-203	4.25393e-202
BIOCARTA_FREE_PATHWAY	0.452296	5.39438e-175	2.60997e-174
REACTOME_ZINC_INFLUX_INTO_CELLS_BY_THE_SLC39_GENE_FAMILY	0.45192	1.07048e-160	4.3795e-160
REACTOME_REGULATION_BY_C_FLIP	0.451752	9.11448e-95	1.98772e-94
BIOCARTA_BTG2_PATHWAY	0.451708	7.1681e-145	2.47514e-144
REACTOME_TELOMERE_C_STRAND_SYNTHESIS_INITIATION	0.45051	1.97665e-95	4.34004e-95
REACTOME_TNFR1_INDUCED_NFKAPPAB_SIGNALING_PATHWAY	0.450473	4.31598e-146	1.5064e-145
BIOCARTA_STRESS_PATHWAY	0.450247	9.87059e-128	2.82316e-127
REACTOME_NOD1_2_SIGNALING_PATHWAY	0.45008	2.5152e-168	1.11358e-167
BIOCARTA_RB_PATHWAY	0.449698	2.04257e-186	1.17049e-185
REACTOME_TNFR1_INDUCED_PROAPOPTOTIC_SIGNALING	0.447995	2.79358e-135	8.61532e-135
REACTOME_M_PHASE	0.447639	9.77166e-203	6.89563e-202
BIOCARTA_RACCYCD_PATHWAY	0.446791	1.99677e-196	1.27039e-195
REACTOME_REGULATION_OF_TP53_ACTIVITY_THROUGH_PHOSPHORYLATION	0.446767	3.29583e-229	3.13297e-228
KEGG_AMINO_SUGAR_AND_NUCLEOTIDE_SUGAR_METABOLISM	0.446216	9.91396e-191	5.97797e-190
REACTOME_CD28_DEPENDENT_VAV1_PATHWAY	0.445397	1.75215e-128	5.08343e-128
REACTOME_TAK1_ACTIVATES_NFKB_BY_PHOSPHORYLATION_AND_ACTIVATION_OF_IKKS_COMPLEX	0.445028	2.23337e-143	7.59816e-143
REACTOME_SIGNALING_BY_SCF_KIT	0.444687	2.50468e-245	3.23941e-244
BIOCARTA_EFP_PATHWAY	0.444526	4.50644e-210	3.45138e-209
REACTOME_CONSTITUTIVE_SIGNALING_BY_EGFRVIII	0.444494	2.00668e-173	9.56576e-173
KEGG_GLYCOSYLPHOSPHATIDYLINOSITOL_GPI_ANCHOR_BIOSYNTHESIS	0.443599	1.01528e-121	2.78556e-121
REACTOME_SIGNALING_BY_NOTCH	0.4434	0	0
REACTOME_CYTOCHROME_C_MEDIATED_APOPTOTIC_RESPONSE	0.44312	3.81207e-152	1.41942e-151
REACTOME_EUKARYOTIC_TRANSLATION_ELONGATION	0.443096	2.89369e-60	4.95886e-60
REACTOME_ATF4_ACTIVATES_GENES_IN_RESPONSE_TO_ENDOPLASMIC_RETICULUM_STRESS	0.442481	1.97463e-159	7.93783e-159
REACTOME_TRISTETRAPROLIN_TTP_ZFP36_BINDS_AND_DESTABILIZES_MRNA	0.442326	2.12907e-117	5.5763e-117
REACTOME_ELASTIC_FIBRE_FORMATION	0.442299	3.45174e-104	8.1312e-104
REACTOME_MEIOTIC_RECOMBINATION	0.442225	5.27737e-236	5.64783e-235
REACTOME_MICRORNA_MIRNA_BIOGENESIS	0.441788	3.66356e-101	8.46969e-101
REACTOME_BUTYRATE_RESPONSE_FACTOR_1_BRF1_BINDS_AND_DESTABILIZES_MRNA	0.441369	2.50365e-124	6.98773e-124
BIOCARTA_IL2RB_PATHWAY	0.440736	7.43393e-207	5.51065e-206
REACTOME_SIGNALING_BY_ROBO_RECEPTORS	0.44041	7.90824e-141	2.60811e-140
REACTOME_SUMOYLATION	0.439183	2.27392e-178	1.15193e-177
BIOCARTA_RANKL_PATHWAY	0.439095	2.6281e-114	6.6882e-114
REACTOME_CYCLIN_A_B1_B2_ASSOCIATED_EVENTS_DURING_G2_M_TRANSITION	0.438398	2.00013e-193	1.2384e-192
REACTOME_SIGNALING_BY_PDGFR_IN_DISEASE	0.437906	1.17689e-164	5.05813e-164
REACTOME_RNA_POLYMERASE_II_TRANSCRIBES_SNRNA_GENES	0.43412	4.1694e-105	9.92306e-105
REACTOME_REGULATION_OF_PTEN_GENE_TRANSCRIPTION	0.434073	1.05841e-203	7.66993e-203
REACTOME_ERYTHROPOIETIN_ACTIVATES_RAS	0.433983	8.52355e-158	3.36774e-157
REACTOME_SUPPRESSION_OF_PHAGOSOMAL_MATURATION	0.433755	2.05444e-98	4.66945e-98
REACTOME_PURINERGIC_SIGNALING_IN_LEISHMANIASIS_INFECTION	0.433585	9.18893e-96	2.02583e-95
REACTOME_SIGNALING_BY_ERYTHROPOIETIN	0.433293	1.91752e-185	1.07969e-184
REACTOME_CLASS_I_PEROXISOMAL_MEMBRANE_PROTEIN_IMPORT	0.432507	4.0657e-119	1.07708e-118
REACTOME_ACTIVATION_OF_ANTERIOR_HOX_GENES_IN_HINDBRAIN_DEVELOPMENT_DURING_EARLY_EMBRYOGENESIS	0.431996	4.49299e-183	2.45293e-182
REACTOME_ASSEMBLY_OF_THE_HIV_VIRION	0.431884	2.78131e-105	6.639e-105
REACTOME_INTERLEUKIN_12_FAMILY_SIGNALING	0.431621	5.08504e-181	2.71202e-180
BIOCARTA_CLASSIC_PATHWAY	0.431414	6.1374e-57	1.03529e-56
REACTOME_RMTS_METHYLATE_HISTONE_ARGININES	0.431029	2.31456e-122	6.40467e-122
REACTOME_RESOLUTION_OF_SISTER_CHROMATID_COHESION	0.430533	4.29823e-246	5.74044e-245
KEGG_BASAL_TRANSCRIPTION_FACTORS	0.428122	3.83604e-137	1.2155e-136
BIOCARTA_IL1R_PATHWAY	0.427604	6.83753e-115	1.75667e-114
REACTOME_NOTCH3_INTRACELLULAR_DOMAIN_REGULATES_TRANSCRIPTION	0.427304	4.54479e-173	2.14748e-172
REACTOME_POTENTIAL_THERAPEUTICS_FOR_SARS	0.427298	5.91203e-231	5.79021e-230
BIOCARTA_CTLA4_PATHWAY	0.42717	4.20854e-72	7.79039e-72
REACTOME_PRE_NOTCH_PROCESSING_IN_GOLGI	0.426951	1.32964e-186	7.64663e-186
BIOCARTA_CTL_PATHWAY	0.426278	7.28082e-50	1.15805e-49
REACTOME_EPIGENETIC_REGULATION_OF_GENE_EXPRESSION	0.42602	4.22708e-121	1.14422e-120
REACTOME_PROGRAMMED_CELL_DEATH	0.425945	2.49292e-273	5.75509e-272
REACTOME_COHESIN_LOADING_ONTO_CHROMATIN	0.424955	4.62548e-63	8.09835e-63
REACTOME_ROLE_OF_LAT2_NTAL_LAB_ON_CALCIUM_MOBILIZATION	0.424022	4.12957e-158	1.63965e-157
REACTOME_SIGNALING_BY_PDGFRA_TRANSMEMBRANE_JUXTAMEMBRANE_AND_KINASE_DOMAIN_MUTANTS	0.423684	4.85442e-122	1.33414e-121
REACTOME_TRAF6_MEDIATED_NF_KB_ACTIVATION	0.423496	9.82457e-128	2.81498e-127
BIOCARTA_TNFR2_PATHWAY	0.423055	2.56107e-94	5.55529e-94
REACTOME_TRNA_MODIFICATION_IN_THE_NUCLEUS_AND_CYTOSOL	0.422101	6.20367e-98	1.40016e-97
KEGG_LEISHMANIA_INFECTION	0.42137	3.73924e-97	8.35769e-97
REACTOME_FC_EPSILON_RECEPTOR_FCERI_SIGNALING	0.421348	7.51389e-225	6.70854e-224
REACTOME_GENE_AND_PROTEIN_EXPRESSION_BY_JAK_STAT_SIGNALING_AFTER_INTERLEUKIN_12_STIMULATION	0.42075	1.72522e-143	5.88176e-143
REACTOME_METALLOPROTEASE_DUBS	0.420283	6.02431e-128	1.73226e-127
REACTOME_INTERLEUKIN_12_SIGNALING	0.420223	2.19647e-165	9.49065e-165
REACTOME_FANCONI_ANEMIA_PATHWAY	0.419918	1.01585e-109	2.49865e-109
REACTOME_CONSTITUTIVE_SIGNALING_BY_OVEREXPRESSED_ERBB2	0.41988	2.87101e-137	9.13298e-137
BIOCARTA_SRCRPTP_PATHWAY	0.419877	6.43629e-169	2.8653e-168
KEGG_PYRIMIDINE_METABOLISM	0.419147	7.98028e-227	7.28595e-226
REACTOME_TELOMERE_EXTENSION_BY_TELOMERASE	0.418675	1.80918e-163	7.61361e-163
REACTOME_PROCESSING_OF_INTRONLESS_PRE_MRNAS	0.418572	5.08325e-82	1.00792e-81
KEGG_P53_SIGNALING_PATHWAY	0.418336	1.3485e-272	3.02664e-271
KEGG_CHRONIC_MYELOID_LEUKEMIA	0.418318	2.36449e-245	3.10652e-244
REACTOME_COSTIMULATION_BY_THE_CD28_FAMILY	0.418086	3.9752e-201	2.73359e-200
REACTOME_CHONDROITIN_SULFATE_DERMATAN_SULFATE_METABOLISM	0.417288	1.2797e-161	5.27548e-161
REACTOME_CYTOSOLIC_IRON_SULFUR_CLUSTER_ASSEMBLY	0.416807	9.17295e-88	1.90045e-87
REACTOME_REGULATION_OF_TNFR1_SIGNALING	0.416694	1.82891e-136	5.76125e-136
REACTOME_RNA_POLYMERASE_I_TRANSCRIPTION_INITIATION	0.415921	9.48406e-113	2.38355e-112
BIOCARTA_CD40_PATHWAY	0.415563	2.34523e-87	4.84023e-87
REACTOME_DAP12_SIGNALING	0.415552	7.92383e-149	2.83294e-148
REACTOME_PEROXISOMAL_PROTEIN_IMPORT	0.415354	5.06799e-187	2.92495e-186
REACTOME_RNA_POLYMERASE_III_TRANSCRIPTION	0.414237	2.47128e-94	5.36772e-94
REACTOME_HDACS_DEACETYLATE_HISTONES	0.41347	1.14477e-154	4.38377e-154
REACTOME_ERYTHROPOIETIN_ACTIVATES_PHOSPHOINOSITIDE_3_KINASE_PI3K_	0.411912	1.04965e-119	2.79907e-119
REACTOME_DAP12_INTERACTIONS	0.411714	3.71349e-132	1.12168e-131
KEGG_ALLOGRAFT_REJECTION	0.411677	9.99804e-56	1.67082e-55
REACTOME_PROCESSING_AND_ACTIVATION_OF_SUMO	0.411171	1.42935e-73	2.66724e-73
REACTOME_A_TETRASACCHARIDE_LINKER_SEQUENCE_IS_REQUIRED_FOR_GAG_SYNTHESIS	0.410237	7.63677e-95	1.66996e-94
REACTOME_RNA_POLYMERASE_III_TRANSCRIPTION_INITIATION_FROM_TYPE_1_PROMOTER	0.409893	6.63442e-88	1.37805e-87
BIOCARTA_NTHI_PATHWAY	0.409836	1.5854e-106	3.80685e-106
BIOCARTA_CERAMIDE_PATHWAY	0.409227	2.10221e-170	9.59653e-170
REACTOME_UNFOLDED_PROTEIN_RESPONSE_UPR_	0.408035	6.35299e-164	2.6946e-163
REACTOME_DOWNSTREAM_SIGNAL_TRANSDUCTION	0.407538	6.21685e-161	2.55634e-160
REACTOME_RHO_GTPASES_ACTIVATE_FORMINS	0.406351	1.23218e-274	2.97194e-273
BIOCARTA_PRC2_PATHWAY	0.406301	6.01847e-94	1.29678e-93
REACTOME_MOLECULES_ASSOCIATED_WITH_ELASTIC_FIBRES	0.405758	2.63558e-84	5.33722e-84
REACTOME_RESPONSE_OF_EIF2AK1_HRI_TO_HEME_DEFICIENCY	0.405533	2.05348e-88	4.28184e-88
BIOCARTA_G2_PATHWAY	0.404935	1.83799e-243	2.26732e-242
REACTOME_GPVI_MEDIATED_ACTIVATION_CASCADE	0.404826	4.16171e-134	1.27133e-133
REACTOME_SYNTHESIS_OF_GLYCOSYLPHOSPHATIDYLINOSITOL_GPI_	0.404755	2.60555e-100	5.98092e-100
REACTOME_RNA_POLYMERASE_I_TRANSCRIPTION	0.404379	2.48289e-109	6.05182e-109
REACTOME_RNA_POLYMERASE_II_TRANSCRIPTION_TERMINATION	0.404111	1.0688e-86	2.19186e-86
REACTOME_RNA_POLYMERASE_III_CHAIN_ELONGATION	0.404053	1.76473e-79	3.4442e-79
REACTOME_INTERFERON_SIGNALING	0.404041	2.46229e-178	1.24346e-177
REACTOME_CHK1_CHK2_CDS1_MEDIATED_INACTIVATION_OF_CYCLIN_B_CDK1_COMPLEX	0.403764	7.21361e-112	1.79895e-111
REACTOME_INTERCONVERSION_OF_NUCLEOTIDE_DI_AND_TRIPHOSPHATES	0.403427	4.50474e-157	1.76691e-156
REACTOME_SIGNALING_BY_NOTCH3	0.402999	5.27777e-237	5.72408e-236
KEGG_PANCREATIC_CANCER	0.402686	6.82914e-256	1.16167e-254
REACTOME_TP53_REGULATES_TRANSCRIPTION_OF_CASPASE_ACTIVATORS_AND_CASPASES	0.402161	1.08337e-86	2.21892e-86
REACTOME_RUNX3_REGULATES_NOTCH_SIGNALING	0.401479	2.38517e-109	5.83123e-109
REACTOME_CASPASE_ACTIVATION_VIA_EXTRINSIC_APOPTOTIC_SIGNALLING_PATHWAY	0.401342	1.01138e-167	4.42922e-167
REACTOME_DOWNREGULATION_OF_TGF_BETA_RECEPTOR_SIGNALING	0.401293	1.64932e-152	6.18399e-152
REACTOME_DNA_DAMAGE_TELOMERE_STRESS_INDUCED_SENESCENCE	0.400804	2.97063e-138	9.60109e-138
REACTOME_INFECTION_WITH_MYCOBACTERIUM_TUBERCULOSIS	0.400788	2.35289e-164	1.00324e-163
REACTOME_INTERFERON_GAMMA_SIGNALING	0.400742	5.49937e-96	1.21573e-95
REACTOME_TRANSPORT_OF_MATURE_TRANSCRIPT_TO_CYTOPLASM	0.400147	9.13691e-84	1.83419e-83
KEGG_NON_HOMOLOGOUS_END_JOINING	0.399647	2.63931e-113	6.67469e-113
REACTOME_DEFECTS_IN_VITAMIN_AND_COFACTOR_METABOLISM	0.39796	3.24933e-101	7.52279e-101
REACTOME_CARGO_CONCENTRATION_IN_THE_ER	0.397855	9.56846e-203	6.78185e-202
REACTOME_SIGNALING_BY_TGF_BETA_RECEPTOR_COMPLEX	0.3976	8.4013e-195	5.26221e-194
KEGG_LYSOSOME	0.397347	3.86914e-205	2.8292e-204
REACTOME_INTERLEUKIN_7_SIGNALING	0.397227	6.64214e-155	2.55564e-154
KEGG_COLORECTAL_CANCER	0.397011	1.77085e-239	2.05877e-238
REACTOME_INTERLEUKIN_3_INTERLEUKIN_5_AND_GM_CSF_SIGNALING	0.396717	1.52655e-150	5.58124e-150
KEGG_PEROXISOME	0.396572	1.7299e-179	9.01778e-179
KEGG_SMALL_CELL_LUNG_CANCER	0.396247	9.47735e-254	1.54701e-252
REACTOME_SIGNALING_BY_HIPPO	0.395789	7.61849e-107	1.83753e-106
REACTOME_TRANSCRIPTIONAL_REGULATION_BY_RUNX1	0.395435	6.03945e-288	1.95195e-286
BIOCARTA_DEATH_PATHWAY	0.394804	3.50588e-136	1.1001e-135
REACTOME_DEFECTS_IN_COBALAMIN_B12_METABOLISM	0.393612	2.65553e-94	5.75246e-94
REACTOME_INTERLEUKIN_15_SIGNALING	0.391451	4.04086e-70	7.41206e-70
REACTOME_NEF_MEDIATED_DOWNREGULATION_OF_MHC_CLASS_I_COMPLEX_CELL_SURFACE_EXPRESSION	0.389552	3.86292e-139	1.25351e-138
REACTOME_TRANSCRIPTIONAL_REGULATION_BY_VENTX	0.388879	5.04016e-173	2.37461e-172
REACTOME_SENESCENCE_ASSOCIATED_SECRETORY_PHENOTYPE_SASP_	0.388554	8.53151e-179	4.3768e-178
REACTOME_TNF_SIGNALING	0.38804	8.06021e-132	2.42557e-131
REACTOME_REGULATION_OF_TP53_EXPRESSION_AND_DEGRADATION	0.387704	5.42817e-176	2.68255e-175
BIOCARTA_TID_PATHWAY	0.387617	5.71829e-87	1.17567e-86
REACTOME_WNT5A_DEPENDENT_INTERNALIZATION_OF_FZD2_FZD5_AND_ROR2	0.386703	2.22244e-113	5.62925e-113
REACTOME_TGF_BETA_RECEPTOR_SIGNALING_ACTIVATES_SMADS	0.385785	3.56383e-149	1.28266e-148
REACTOME_BIOSYNTHESIS_OF_THE_N_GLYCAN_PRECURSOR_DOLICHOL_LIPID_LINKED_OLIGOSACCHARIDE_LLO_AND_TRANSFER_TO_A_NASCENT_PROTEIN	0.385156	3.44345e-221	2.91341e-220
REACTOME_PRE_NOTCH_EXPRESSION_AND_PROCESSING	0.38474	9.49615e-173	4.4352e-172
REACTOME_CTLA4_INHIBITORY_SIGNALING	0.384295	2.00045e-189	1.17983e-188
REACTOME_RHO_GTPASES_ACTIVATE_WASPS_AND_WAVES	0.383091	4.28118e-102	9.95452e-102
REACTOME_SUMOYLATION_OF_TRANSCRIPTION_COFACTORS	0.382398	4.35338e-84	8.79382e-84
REACTOME_REGULATION_OF_TP53_ACTIVITY	0.381759	2.96755e-185	1.66513e-184
BIOCARTA_ERAD_PATHWAY	0.381492	4.48019e-116	1.1584e-115
REACTOME_DNA_DOUBLE_STRAND_BREAK_RESPONSE	0.381364	3.90566e-154	1.48158e-153
KEGG_GRAFT_VERSUS_HOST_DISEASE	0.380027	1.89099e-44	2.88559e-44
BIOCARTA_ETS_PATHWAY	0.379997	1.05451e-140	3.46358e-140
REACTOME_HCMV_INFECTION	0.379854	1.40238e-137	4.46993e-137
REACTOME_LATE_ENDOSOMAL_MICROAUTOPHAGY	0.378435	1.08712e-137	3.47878e-137
REACTOME_NUCLEAR_ENVELOPE_NE_REASSEMBLY	0.377904	7.45775e-141	2.46456e-140
REACTOME_THE_ROLE_OF_NEF_IN_HIV_1_REPLICATION_AND_DISEASE_PATHOGENESIS	0.377065	3.16145e-168	1.39588e-167
BIOCARTA_AKAP95_PATHWAY	0.376313	2.95915e-123	8.20237e-123
REACTOME_GENERATION_OF_SECOND_MESSENGER_MOLECULES	0.375493	9.03372e-68	1.62748e-67
BIOCARTA_HIF_PATHWAY	0.375012	5.32822e-92	1.12849e-91
REACTOME_REPRESSION_OF_WNT_TARGET_GENES	0.373023	1.53073e-112	3.84107e-112
REACTOME_TRANSCRIPTIONAL_REGULATION_BY_TP53	0.372614	2.93849e-183	1.62068e-182
KEGG_LYSINE_DEGRADATION	0.372385	7.30916e-139	2.36705e-138
REACTOME_ABC_FAMILY_PROTEINS_MEDIATED_TRANSPORT	0.370207	1.81803e-187	1.05303e-186
REACTOME_NOTCH3_ACTIVATION_AND_TRANSMISSION_OF_SIGNAL_TO_THE_NUCLEUS	0.369368	1.36046e-177	6.82763e-177
REACTOME_PARASITE_INFECTION	0.369229	5.31015e-140	1.73709e-139
BIOCARTA_P53HYPOXIA_PATHWAY	0.369085	1.00929e-98	2.29721e-98
KEGG_PROSTATE_CANCER	0.369072	5.47805e-302	2.15915e-300
REACTOME_RUNX1_INTERACTS_WITH_CO_FACTORS_WHOSE_PRECISE_EFFECT_ON_RUNX1_TARGETS_IS_NOT_KNOWN	0.367779	4.69755e-120	1.25683e-119
REACTOME_IRAK1_RECRUITS_IKK_COMPLEX	0.367043	4.17859e-83	8.33655e-83
REACTOME_INTERLEUKIN_35_SIGNALLING	0.366176	1.35014e-89	2.84092e-89
REACTOME_MRNA_DECAY_BY_3_TO_5_EXORIBONUCLEASE	0.366141	3.05769e-65	5.41801e-65
REACTOME_CLASS_I_MHC_MEDIATED_ANTIGEN_PROCESSING_PRESENTATION	0.365863	1.93026e-180	1.01938e-179
REACTOME_HATS_ACETYLATE_HISTONES	0.365684	3.59496e-68	6.50555e-68
REACTOME_ERCC6_CSB_AND_EHMT2_G9A_POSITIVELY_REGULATE_RRNA_EXPRESSION	0.364964	1.92997e-92	4.10373e-92
REACTOME_PROTEIN_LOCALIZATION	0.364916	1.52844e-116	3.971e-116
REACTOME_INTERLEUKIN_1_FAMILY_SIGNALING	0.364801	7.36912e-178	3.70981e-177
KEGG_UBIQUITIN_MEDIATED_PROTEOLYSIS	0.364264	1.46539e-103	3.42208e-103
BIOCARTA_TOLL_PATHWAY	0.364054	3.98017e-108	9.64312e-108
REACTOME_SUMOYLATION_OF_TRANSCRIPTION_FACTORS	0.363982	1.61765e-145	5.60971e-145
KEGG_SYSTEMIC_LUPUS_ERYTHEMATOSUS	0.363413	9.12841e-59	1.55607e-58
BIOCARTA_MONOCYTE_PATHWAY	0.363328	8.82772e-34	1.26918e-33
REACTOME_NONHOMOLOGOUS_END_JOINING_NHEJ_	0.363103	1.06187e-73	1.98379e-73
REACTOME_SIGNALING_BY_EGFR_IN_CANCER	0.362383	5.30017e-154	2.00119e-153
REACTOME_BASE_EXCISION_REPAIR_AP_SITE_FORMATION	0.361589	2.52343e-82	5.01583e-82
REACTOME_AKT_PHOSPHORYLATES_TARGETS_IN_THE_CYTOSOL	0.36127	3.56976e-79	6.95028e-79
REACTOME_IRE1ALPHA_ACTIVATES_CHAPERONES	0.361229	1.87098e-101	4.33788e-101
REACTOME_METAL_ION_SLC_TRANSPORTERS	0.360851	2.84873e-154	1.08319e-153
REACTOME_RECOGNITION_AND_ASSOCIATION_OF_DNA_GLYCOSYLASE_WITH_SITE_CONTAINING_AN_AFFECTED_PURINE	0.360389	2.07208e-73	3.86215e-73
REACTOME_CD28_CO_STIMULATION	0.359824	8.19628e-244	1.01886e-242
REACTOME_HEDGEHOG_OFF_STATE	0.359781	5.32821e-140	1.73947e-139
REACTOME_NEF_MEDIATES_DOWN_MODULATION_OF_CELL_SURFACE_RECEPTORS_BY_RECRUITING_THEM_TO_CLATHRIN_ADAPTERS	0.359326	5.14176e-129	1.50255e-128
BIOCARTA_PRION_PATHWAY	0.359289	1.31456e-82	2.61939e-82
REACTOME_MITOTIC_PROMETAPHASE	0.359269	1.80036e-155	6.96023e-155
BIOCARTA_IL7_PATHWAY	0.357722	3.1762e-116	8.23875e-116
REACTOME_MITOTIC_G2_G2_M_PHASES	0.357688	1.50627e-142	5.03962e-142
REACTOME_JOSEPHIN_DOMAIN_DUBS	0.357645	1.99634e-79	3.89154e-79
REACTOME_COPII_MEDIATED_VESICLE_TRANSPORT	0.357167	3.28299e-130	9.69892e-130
BIOCARTA_THELPER_PATHWAY	0.357047	3.37768e-42	5.10601e-42
REACTOME_CASPASE_MEDIATED_CLEAVAGE_OF_CYTOSKELETAL_PROTEINS	0.355742	1.2761e-128	3.71564e-128
REACTOME_DEACTIVATION_OF_THE_BETA_CATENIN_TRANSACTIVATING_COMPLEX	0.355688	1.33822e-184	7.43149e-184
BIOCARTA_BLYMPHOCYTE_PATHWAY	0.355311	7.09944e-33	1.00903e-32
REACTOME_MTOR_SIGNALLING	0.355125	9.76322e-90	2.05702e-89
REACTOME_ONCOGENE_INDUCED_SENESCENCE	0.35512	7.18555e-176	3.5402e-175
REACTOME_PRC2_METHYLATES_HISTONES_AND_DNA	0.354748	1.55234e-54	2.57291e-54
BIOCARTA_VEGF_PATHWAY	0.354479	1.20958e-124	3.39355e-124
REACTOME_REGULATION_OF_HSF1_MEDIATED_HEAT_SHOCK_RESPONSE	0.354197	4.08654e-118	1.0738e-117
REACTOME_CELLULAR_SENESCENCE	0.353562	1.55665e-184	8.61488e-184
KEGG_PENTOSE_PHOSPHATE_PATHWAY	0.353001	4.602e-156	1.7877e-155
REACTOME_FGFR2_ALTERNATIVE_SPLICING	0.352841	1.7542e-85	3.56129e-85
KEGG_PATHOGENIC_ESCHERICHIA_COLI_INFECTION	0.352274	7.61184e-151	2.79562e-150
REACTOME_RUNX2_REGULATES_OSTEOBLAST_DIFFERENTIATION	0.352032	1.84749e-130	5.46804e-130
REACTOME_RNA_POLYMERASE_III_TRANSCRIPTION_INITIATION_FROM_TYPE_3_PROMOTER	0.351572	1.32721e-62	2.3062e-62
REACTOME_MYD88_INDEPENDENT_TLR4_CASCADE_	0.351073	1.18576e-145	4.12083e-145
REACTOME_INTERLEUKIN_10_SIGNALING	0.35049	3.06934e-38	4.53387e-38
BIOCARTA_ASBCELL_PATHWAY	0.350106	4.97766e-38	7.33263e-38
REACTOME_ZINC_TRANSPORTERS	0.349942	1.83507e-146	6.41879e-146
REACTOME_INTRINSIC_PATHWAY_FOR_APOPTOSIS	0.349039	9.18928e-203	6.54179e-202
REACTOME_DETOXIFICATION_OF_REACTIVE_OXYGEN_SPECIES	0.348251	6.71382e-105	1.58851e-104
BIOCARTA_COMP_PATHWAY	0.347345	2.2557e-47	3.51854e-47
REACTOME_C_TYPE_LECTIN_RECEPTORS_CLRS_	0.345242	1.65726e-234	1.71675e-233
REACTOME_RESPONSE_OF_MTB_TO_PHAGOCYTOSIS	0.344902	5.66814e-89	1.18649e-88
REACTOME_NOTCH4_INTRACELLULAR_DOMAIN_REGULATES_TRANSCRIPTION	0.344445	2.25567e-94	4.906e-94
REACTOME_MITOPHAGY	0.344031	1.02018e-60	1.75384e-60
REACTOME_CHROMATIN_MODIFYING_ENZYMES	0.342401	1.78842e-83	3.57243e-83
REACTOME_TP53_REGULATES_TRANSCRIPTION_OF_CELL_DEATH_GENES	0.341754	2.19061e-132	6.62927e-132
REACTOME_YAP1_AND_WWTR1_TAZ_STIMULATED_GENE_EXPRESSION	0.341576	3.08366e-50	4.91925e-50
REACTOME_REGULATION_OF_TP53_ACTIVITY_THROUGH_METHYLATION	0.341435	5.60397e-96	1.23716e-95
REACTOME_GLYCOSPHINGOLIPID_METABOLISM	0.341175	4.98054e-202	3.43955e-201
KEGG_APOPTOSIS	0.340564	6.69869e-174	3.20269e-173
BIOCARTA_GSK3_PATHWAY	0.339541	4.13709e-143	1.39865e-142
REACTOME_CITRIC_ACID_CYCLE_TCA_CYCLE_	0.33873	3.51558e-57	5.94266e-57
BIOCARTA_ERK5_PATHWAY	0.338694	9.62651e-131	2.85439e-130
REACTOME_GAB1_SIGNALOSOME	0.33762	6.79409e-112	1.69695e-111
REACTOME_KERATAN_SULFATE_DEGRADATION	0.337151	2.4752e-68	4.48422e-68
REACTOME_OVARIAN_TUMOR_DOMAIN_PROTEASES	0.336211	1.61808e-144	5.56343e-144
REACTOME_TP53_REGULATES_TRANSCRIPTION_OF_GENES_INVOLVED_IN_G1_CELL_CYCLE_ARREST	0.333829	5.04605e-104	1.18523e-103
REACTOME_DISORDERS_OF_TRANSMEMBRANE_TRANSPORTERS	0.333599	0	0
BIOCARTA_TOB1_PATHWAY	0.333008	1.08111e-55	1.80297e-55
REACTOME_SIGNALING_BY_EGFR	0.332122	3.55563e-166	1.54876e-165
REACTOME_HS_GAG_DEGRADATION	0.331615	8.2086e-82	1.62364e-81
BIOCARTA_IGF1MTOR_PATHWAY	0.330243	3.44196e-71	6.32789e-71
REACTOME_BBSOME_MEDIATED_CARGO_TARGETING_TO_CILIUM	0.329887	2.22896e-72	4.13547e-72
REACTOME_SPRY_REGULATION_OF_FGF_SIGNALING	0.329396	2.77452e-63	4.87351e-63
REACTOME_PINK1_PRKN_MEDIATED_MITOPHAGY	0.328946	4.28366e-53	7.02781e-53
REACTOME_GLYCOLYSIS	0.328081	2.10868e-86	4.31346e-86
REACTOME_DEGRADATION_OF_CYSTEINE_AND_HOMOCYSTEINE	0.327301	5.90298e-90	1.24533e-89
REACTOME_REGULATION_OF_RUNX1_EXPRESSION_AND_ACTIVITY	0.326719	2.5376e-81	5.00703e-81
REACTOME_ASPARAGINE_N_LINKED_GLYCOSYLATION	0.32652	3.97827e-135	1.22222e-134
KEGG_ONE_CARBON_POOL_BY_FOLATE	0.326213	1.16837e-95	2.56882e-95
REACTOME_SIGNALING_BY_FGFR4_IN_DISEASE	0.326192	2.07393e-76	3.98036e-76
REACTOME_HCMV_EARLY_EVENTS	0.325934	2.19373e-99	5.02133e-99
REACTOME_DISSOLUTION_OF_FIBRIN_CLOT	0.325706	1.56138e-45	2.39166e-45
KEGG_ADHERENS_JUNCTION	0.324354	2.64236e-151	9.77129e-151
REACTOME_SIGNALING_BY_NTRK3_TRKC_	0.324346	2.28235e-74	4.29369e-74
KEGG_GALACTOSE_METABOLISM	0.324309	5.37943e-155	2.07474e-154
BIOCARTA_PTC1_PATHWAY	0.324132	3.56717e-76	6.83002e-76
REACTOME_KSRP_KHSRP_BINDS_AND_DESTABILIZES_MRNA	0.323969	2.22977e-53	3.66189e-53
REACTOME_MAP3K8_TPL2_DEPENDENT_MAPK1_3_ACTIVATION	0.323051	3.01961e-74	5.67406e-74
REACTOME_NEDDYLATION	0.322823	3.14805e-122	8.69616e-122
REACTOME_NEUTROPHIL_DEGRANULATION	0.322488	3.54192e-110	8.77874e-110

## Sheet: Table 2D GTEX_VS_Oligo
Table : List of pathways up-regulated in Oligodendroglioma subtype compared to normal brain
pathway	logFC	P.Value	adj.P.Val
REACTOME_CONDENSATION_OF_PROMETAPHASE_CHROMOSOMES	0.78406	0	0
BIOCARTA_HSWI_SNF_PATHWAY	0.743822	2.03711e-289	5.98539e-288
REACTOME_POLYMERASE_SWITCHING	0.743355	1.18523e-290	3.61383e-289
BIOCARTA_RNA_PATHWAY	0.727393	2.45543e-238	2.71779e-237
BIOCARTA_PROTEASOME_PATHWAY	0.726821	1.51031e-246	1.98428e-245
REACTOME_UNWINDING_OF_DNA	0.714964	3.25165e-265	5.9712e-264
REACTOME_DNA_STRAND_ELONGATION	0.705397	7.28412e-297	2.61581e-295
REACTOME_ESTABLISHMENT_OF_SISTER_CHROMATID_COHESION	0.699845	1.23166e-256	1.91381e-255
REACTOME_RRNA_MODIFICATION_IN_THE_NUCLEUS_AND_CYTOSOL	0.691458	3.83568e-289	1.0687e-287
REACTOME_FOLDING_OF_ACTIN_BY_CCT_TRIC	0.689448	4.30469e-215	3.31256e-214
REACTOME_LAGGING_STRAND_SYNTHESIS	0.677609	7.72998e-249	1.06766e-247
REACTOME_DEPOSITION_OF_NEW_CENPA_CONTAINING_NUCLEOSOMES_AT_THE_CENTROMERE	0.6773	0	0
REACTOME_MISMATCH_REPAIR	0.671716	8.5503e-305	4.06391e-303
REACTOME_REMOVAL_OF_THE_FLAP_INTERMEDIATE_FROM_THE_C_STRAND	0.670994	1.16648e-262	2.04895e-261
REACTOME_PROCESSIVE_SYNTHESIS_ON_THE_LAGGING_STRAND	0.669632	8.27588e-235	8.51836e-234
REACTOME_MRNA_DECAY_BY_5_TO_3_EXORIBONUCLEASE	0.665314	1.6797e-216	1.34376e-215
BIOCARTA_ARF_PATHWAY	0.663057	0	0
BIOCARTA_MHC_PATHWAY	0.660006	1.43919e-117	3.72116e-117
REACTOME_CONDENSATION_OF_PROPHASE_CHROMOSOMES	0.657413	3.95464e-235	4.12303e-234
REACTOME_ANTIGEN_PRESENTATION_FOLDING_ASSEMBLY_AND_PEPTIDE_LOADING_OF_CLASS_I_MHC	0.654907	5.55851e-212	4.02805e-211
REACTOME_DERMATAN_SULFATE_BIOSYNTHESIS	0.649152	2.95748e-160	1.12454e-159
REACTOME_ACTIVATION_OF_THE_MRNA_UPON_BINDING_OF_THE_CAP_BINDING_COMPLEX_AND_EIFS_AND_SUBSEQUENT_BINDING_TO_43S	0.648126	1.13166e-175	4.95598e-175
REACTOME_RUNX3_REGULATES_P14_ARF	0.64421	2.36169e-224	2.08551e-223
REACTOME_REGULATED_PROTEOLYSIS_OF_P75NTR	0.644177	7.88298e-205	5.09556e-204
REACTOME_SNRNP_ASSEMBLY	0.643404	1.42371e-215	1.10611e-214
REACTOME_CALNEXIN_CALRETICULIN_CYCLE	0.642461	2.54101e-246	3.31151e-245
BIOCARTA_RANMS_PATHWAY	0.641379	3.08539e-236	3.32399e-235
REACTOME_SRP_DEPENDENT_COTRANSLATIONAL_PROTEIN_TARGETING_TO_MEMBRANE	0.638616	2.38601e-155	8.60668e-155
KEGG_DNA_REPLICATION	0.636324	3.13895e-274	6.76339e-273
REACTOME_CROSS_PRESENTATION_OF_SOLUBLE_EXOGENOUS_ANTIGENS_ENDOSOMES_	0.634971	4.96985e-281	1.21686e-279
BIOCARTA_EIF2_PATHWAY	0.633664	8.3392e-182	3.99886e-181
KEGG_RIBOSOME	0.627704	9.54963e-123	2.55924e-122
REACTOME_ERCC6_CSB_AND_EHMT2_G9A_POSITIVELY_REGULATE_RRNA_EXPRESSION	0.626809	3.651e-289	1.05357e-287
REACTOME_N_GLYCAN_TRIMMING_IN_THE_ER_AND_CALNEXIN_CALRETICULIN_CYCLE	0.625665	4.25634e-234	4.32594e-233
REACTOME_MTORC1_MEDIATED_SIGNALLING	0.625392	8.27636e-245	1.05312e-243
REACTOME_POLYMERASE_SWITCHING_ON_THE_C_STRAND_OF_THE_TELOMERE	0.624157	2.71106e-202	1.69809e-201
REACTOME_DISEASES_ASSOCIATED_WITH_N_GLYCOSYLATION_OF_PROTEINS	0.622874	1.48657e-183	7.27967e-183
REACTOME_TRANSCRIPTION_OF_E2F_TARGETS_UNDER_NEGATIVE_CONTROL_BY_DREAM_COMPLEX	0.621632	0	0
REACTOME_EUKARYOTIC_TRANSLATION_INITIATION	0.621259	1.9306e-149	6.54055e-149
REACTOME_MITOTIC_TELOPHASE_CYTOKINESIS	0.62116	3.86365e-190	2.06743e-189
REACTOME_REGULATION_OF_RUNX3_EXPRESSION_AND_ACTIVITY	0.620531	4.98987e-245	6.39971e-244
KEGG_MISMATCH_REPAIR	0.61958	1.28546e-289	3.84686e-288
REACTOME_SLBP_DEPENDENT_PROCESSING_OF_REPLICATION_DEPENDENT_HISTONE_PRE_MRNAS	0.619579	1.4112e-193	7.94598e-193
REACTOME_RRNA_PROCESSING	0.618821	7.0106e-216	5.5264e-215
REACTOME_ANTIGEN_PROCESSING_CROSS_PRESENTATION	0.61405	1.77317e-239	2.01792e-238
REACTOME_ABERRANT_REGULATION_OF_MITOTIC_G1_S_TRANSITION_IN_CANCER_DUE_TO_RB1_DEFECTS	0.611684	1.26385e-292	4.00466e-291
REACTOME_TRANSLATION	0.611244	4.47135e-218	3.70549e-217
REACTOME_TRANSCRIPTIONAL_REGULATION_BY_E2F6	0.61001	3.13862e-244	3.90154e-243
REACTOME_PENTOSE_PHOSPHATE_PATHWAY	0.609989	1.57754e-273	3.31078e-272
BIOCARTA_CHEMICAL_PATHWAY	0.60913	0	0
BIOCARTA_P53_PATHWAY	0.6091	1.29626e-237	1.41537e-236
REACTOME_PCNA_DEPENDENT_LONG_PATCH_BASE_EXCISION_REPAIR	0.608318	4.35132e-242	5.02266e-241
BIOCARTA_ATM_PATHWAY	0.60828	3.08614e-224	2.71044e-223
REACTOME_TRANSLESION_SYNTHESIS_BY_Y_FAMILY_DNA_POLYMERASES_BYPASSES_LESIONS_ON_DNA_TEMPLATE	0.6073	0	0
BIOCARTA_VDR_PATHWAY	0.60654	1.28782e-260	2.16784e-259
REACTOME_DNA_DAMAGE_BYPASS	0.606296	3.25046e-307	1.75092e-305
REACTOME_TRANSLESION_SYNTHESIS_BY_POLH	0.605212	5.69581e-208	3.85122e-207
REACTOME_HOMOLOGOUS_DNA_PAIRING_AND_STRAND_EXCHANGE	0.604919	0	0
REACTOME_NONSENSE_MEDIATED_DECAY_NMD_	0.602968	9.71569e-148	3.21075e-147
REACTOME_COHESIN_LOADING_ONTO_CHROMATIN	0.601454	1.72555e-134	5.15433e-134
REACTOME_TELOMERE_C_STRAND_LAGGING_STRAND_SYNTHESIS	0.60056	3.98252e-194	2.26611e-193
REACTOME_SUMOYLATION_OF_RNA_BINDING_PROTEINS	0.599886	9.43945e-182	4.49975e-181
REACTOME_TRANSCRIPTIONAL_REGULATION_BY_RUNX3	0.599398	0	0
KEGG_PROTEIN_EXPORT	0.598493	1.56237e-177	7.05248e-177
REACTOME_HDR_THROUGH_SINGLE_STRAND_ANNEALING_SSA_	0.596371	7.82549e-300	3.1615e-298
REACTOME_NUCLEOBASE_BIOSYNTHESIS	0.596054	1.70596e-300	7.06879e-299
REACTOME_ER_QUALITY_CONTROL_COMPARTMENT_ERQC_	0.595729	3.27134e-218	2.72499e-217
REACTOME_RESOLUTION_OF_AP_SITES_VIA_THE_MULTIPLE_NUCLEOTIDE_PATCH_REPLACEMENT_PATHWAY	0.595694	4.64975e-228	4.31839e-227
REACTOME_INFLUENZA_INFECTION	0.595608	3.17109e-183	1.53427e-182
REACTOME_MET_ACTIVATES_RAP1_AND_RAC1	0.594897	2.31337e-207	1.53844e-206
REACTOME_PECAM1_INTERACTIONS	0.594745	1.76112e-158	6.55753e-158
REACTOME_REGULATION_OF_KIT_SIGNALING	0.594222	4.67188e-296	1.64125e-294
REACTOME_NUCLEAR_IMPORT_OF_REV_PROTEIN	0.593986	6.70581e-164	2.62387e-163
REACTOME_DNA_REPLICATION_PRE_INITIATION	0.593902	0	0
REACTOME_EUKARYOTIC_TRANSLATION_ELONGATION	0.593279	1.60278e-114	4.00943e-114
REACTOME_REGULATION_OF_EXPRESSION_OF_SLITS_AND_ROBOS	0.592637	4.01343e-198	2.40211e-197
REACTOME_SELENOAMINO_ACID_METABOLISM	0.591462	1.0456e-136	3.18808e-136
REACTOME_POSTMITOTIC_NUCLEAR_PORE_COMPLEX_NPC_REFORMATION	0.591278	3.96181e-175	1.72105e-174
REACTOME_INHIBITION_OF_REPLICATION_INITIATION_OF_DAMAGED_DNA_BY_RB1_E2F1	0.590752	1.92543e-244	2.43086e-243
REACTOME_ASSEMBLY_OF_THE_PRE_REPLICATIVE_COMPLEX	0.588754	2.93216e-269	5.99795e-268
BIOCARTA_RB_PATHWAY	0.58809	1.00799e-300	4.28662e-299
REACTOME_STABILIZATION_OF_P53	0.587724	2.31544e-233	2.32407e-232
REACTOME_RESPONSE_OF_EIF2AK4_GCN2_TO_AMINO_ACID_DEFICIENCY	0.587001	2.49525e-125	6.8577e-125
REACTOME_POLO_LIKE_KINASE_MEDIATED_EVENTS	0.586617	5.87772e-284	1.48412e-282
REACTOME_TERMINATION_OF_TRANSLESION_DNA_SYNTHESIS	0.586478	0	0
BIOCARTA_CTCF_PATHWAY	0.586186	2.647e-246	3.42204e-245
REACTOME_SUMOYLATION_OF_CHROMATIN_ORGANIZATION_PROTEINS	0.585142	3.97946e-208	2.72492e-207
REACTOME_ACTIVATION_OF_ATR_IN_RESPONSE_TO_REPLICATION_STRESS	0.585019	7.86805e-267	1.5319e-265
REACTOME_HDACS_DEACETYLATE_HISTONES	0.584992	0	0
REACTOME_REGULATION_OF_SIGNALING_BY_CBL	0.584513	1.35112e-275	3.07523e-274
REACTOME_SIGNALING_BY_PDGFR_IN_DISEASE	0.584061	4.92532e-301	2.21092e-299
REACTOME_POSITIVE_EPIGENETIC_REGULATION_OF_RRNA_EXPRESSION	0.582969	3.20704e-238	3.52556e-237
REACTOME_ABORTIVE_ELONGATION_OF_HIV_1_TRANSCRIPT_IN_THE_ABSENCE_OF_TAT	0.581297	1.53108e-179	7.06922e-179
REACTOME_E3_UBIQUITIN_LIGASES_UBIQUITINATE_TARGET_PROTEINS	0.580917	3.13536e-200	1.88355e-199
REACTOME_RECOGNITION_OF_DNA_DAMAGE_BY_PCNA_CONTAINING_REPLICATION_COMPLEX	0.5799	1.33842e-242	1.57874e-241
REACTOME_PROCESSIVE_SYNTHESIS_ON_THE_C_STRAND_OF_THE_TELOMERE	0.579489	4.50599e-185	2.25439e-184
REACTOME_DEFECTIVE_CFTR_CAUSES_CYSTIC_FIBROSIS	0.57936	6.81493e-224	5.95293e-223
REACTOME_TRANSCRIPTION_OF_E2F_TARGETS_UNDER_NEGATIVE_CONTROL_BY_P107_RBL1_AND_P130_RBL2_IN_COMPLEX_WITH_HDAC1	0.578192	3.79137e-289	1.0687e-287
REACTOME_NUCLEAR_PORE_COMPLEX_NPC_DISASSEMBLY	0.578091	3.20009e-214	2.41652e-213
BIOCARTA_ATRBRCA_PATHWAY	0.578019	6.0602e-262	1.05304e-260
REACTOME_MRNA_SPLICING	0.575937	3.28793e-175	1.43215e-174
KEGG_SPLICEOSOME	0.575504	2.31538e-183	1.13041e-182
REACTOME_EARLY_PHASE_OF_HIV_LIFE_CYCLE	0.575022	2.1148e-276	5.02576e-275
REACTOME_HCMV_LATE_EVENTS	0.574089	1.48897e-217	1.22764e-216
REACTOME_MITOTIC_G1_PHASE_AND_G1_S_TRANSITION	0.57403	0	0
REACTOME_VIRAL_MESSENGER_RNA_SYNTHESIS	0.573948	2.2875e-177	1.02969e-176
REACTOME_CHROMOSOME_MAINTENANCE	0.573775	1.27824e-281	3.1779e-280
REACTOME_REGULATION_OF_RUNX1_EXPRESSION_AND_ACTIVITY	0.573494	1.2897e-246	1.70833e-245
REACTOME_IRF3_MEDIATED_INDUCTION_OF_TYPE_I_IFN	0.573235	1.20466e-227	1.11242e-226
KEGG_NUCLEOTIDE_EXCISION_REPAIR	0.573129	5.8397e-231	5.68491e-230
BIOCARTA_MITOCHONDRIA_PATHWAY	0.573019	1.81086e-305	8.86773e-304
REACTOME_INFLAMMASOMES	0.572171	1.22879e-197	7.19465e-197
REACTOME_PROCESSING_OF_CAPPED_INTRONLESS_PRE_MRNA	0.57114	2.8086e-174	1.21032e-173
REACTOME_ACTIVATION_OF_THE_PRE_REPLICATIVE_COMPLEX	0.570954	1.49971e-275	3.36603e-274
REACTOME_DEGRADATION_OF_AXIN	0.570546	9.43548e-209	6.54409e-208
REACTOME_TELOMERE_C_STRAND_SYNTHESIS_INITIATION	0.570514	1.38703e-148	4.61202e-148
REACTOME_ASYMMETRIC_LOCALIZATION_OF_PCP_PROTEINS	0.570172	4.81046e-289	1.31758e-287
KEGG_PROTEASOME	0.568644	2.83005e-207	1.87433e-206
REACTOME_SIGNALING_BY_NOTCH4	0.568296	0	0
REACTOME_MITOCHONDRIAL_TRNA_AMINOACYLATION	0.567437	1.14942e-164	4.51937e-164
REACTOME_MRNA_SPLICING_MINOR_PATHWAY	0.56631	4.33047e-188	2.26474e-187
REACTOME_DUAL_INCISION_IN_TC_NER	0.561807	8.57403e-201	5.22854e-200
REACTOME_INTERACTIONS_OF_REV_WITH_HOST_CELLULAR_PROTEINS	0.561648	1.10163e-152	3.89549e-152
BIOCARTA_PRC2_PATHWAY	0.561587	2.80276e-180	1.29778e-179
BIOCARTA_RELA_PATHWAY	0.561355	6.28804e-155	2.2581e-154
REACTOME_SUMOYLATION_OF_DNA_REPLICATION_PROTEINS	0.560796	1.9321e-178	8.77045e-178
BIOCARTA_TEL_PATHWAY	0.560558	9.15695e-300	3.60918e-298
REACTOME_PROCESSING_OF_INTRONLESS_PRE_MRNAS	0.559807	3.79255e-150	1.30399e-149
REACTOME_TRANSCRIPTIONAL_REGULATION_BY_SMALL_RNAS	0.559733	6.89806e-164	2.69258e-163
REACTOME_DUAL_INCISION_IN_GG_NER	0.558104	1.09117e-197	6.41209e-197
REACTOME_TRANSPORT_OF_MATURE_MRNAS_DERIVED_FROM_INTRONLESS_TRANSCRIPTS	0.558082	1.38577e-147	4.57022e-147
REACTOME_SUMOYLATION_OF_SUMOYLATION_PROTEINS	0.557837	1.55807e-141	4.97599e-141
KEGG_HOMOLOGOUS_RECOMBINATION	0.557835	9.51672e-264	1.70878e-262
REACTOME_SUMOYLATION_OF_DNA_DAMAGE_RESPONSE_AND_REPAIR_PROTEINS	0.557804	1.2269e-193	6.95671e-193
REACTOME_TRNA_AMINOACYLATION	0.557757	2.06924e-162	8.01891e-162
REACTOME_HIV_TRANSCRIPTION_ELONGATION	0.556372	7.64901e-179	3.49175e-178
REACTOME_S_PHASE	0.553651	1.45956e-257	2.37054e-256
REACTOME_PROTEIN_UBIQUITINATION	0.553351	1.13729e-190	6.18809e-190
REACTOME_TRANSPORT_OF_THE_SLBP_DEPENDANT_MATURE_MRNA	0.551926	1.61687e-142	5.18425e-142
REACTOME_FORMATION_OF_RNA_POL_II_ELONGATION_COMPLEX_	0.55173	1.50345e-176	6.63819e-176
REACTOME_B_WICH_COMPLEX_POSITIVELY_REGULATES_RRNA_EXPRESSION	0.551648	3.12421e-185	1.56793e-184
REACTOME_SIGNALING_BY_PDGFRA_TRANSMEMBRANE_JUXTAMEMBRANE_AND_KINASE_DOMAIN_MUTANTS	0.551362	3.14878e-222	2.69229e-221
REACTOME_PURINE_RIBONUCLEOSIDE_MONOPHOSPHATE_BIOSYNTHESIS	0.551338	2.24642e-264	4.0789e-263
REACTOME_TRANSLESION_SYNTHESIS_BY_POLK	0.550472	1.57725e-168	6.40411e-168
BIOCARTA_IL10_PATHWAY	0.550225	9.90742e-115	2.49383e-114
REACTOME_SUMOYLATION_OF_UBIQUITINYLATION_PROTEINS	0.550164	7.1254e-138	2.21436e-137
REACTOME_G2_M_CHECKPOINTS	0.549977	1.43105e-286	3.72995e-285
BIOCARTA_EIF_PATHWAY	0.549752	3.18914e-138	9.94914e-138
REACTOME_SIGNALING_BY_ROBO_RECEPTORS	0.549647	2.16491e-229	2.05794e-228
REACTOME_RUNX1_REGULATES_TRANSCRIPTION_OF_GENES_INVOLVED_IN_DIFFERENTIATION_OF_HSCS	0.548726	1.96393e-265	3.64794e-264
REACTOME_DECTIN_1_MEDIATED_NONCANONICAL_NF_KB_SIGNALING	0.548691	1.06514e-212	7.82395e-212
REACTOME_FORMATION_OF_THE_EARLY_ELONGATION_COMPLEX	0.54869	1.08319e-170	4.48828e-170
REACTOME_HIV_ELONGATION_ARREST_AND_RECOVERY	0.547873	2.11827e-160	8.09249e-160
REACTOME_DNA_REPLICATION	0.547832	2.0362e-266	3.87118e-265
REACTOME_NS1_MEDIATED_EFFECTS_ON_HOST_PATHWAYS	0.546616	1.78796e-180	8.32664e-180
REACTOME_INTERACTIONS_OF_VPR_WITH_HOST_CELLULAR_PROTEINS	0.54653	7.27364e-149	2.44879e-148
REACTOME_CLASS_I_PEROXISOMAL_MEMBRANE_PROTEIN_IMPORT	0.545854	1.5766e-201	9.7244e-201
REACTOME_G1_S_SPECIFIC_TRANSCRIPTION	0.545462	0	0
REACTOME_RUNX1_INTERACTS_WITH_CO_FACTORS_WHOSE_PRECISE_EFFECT_ON_RUNX1_TARGETS_IS_NOT_KNOWN	0.544907	5.8128e-260	9.684e-259
REACTOME_GAP_FILLING_DNA_REPAIR_SYNTHESIS_AND_LIGATION_IN_GG_NER	0.544098	5.32549e-198	3.15238e-197
REACTOME_REGULATION_OF_PTEN_STABILITY_AND_ACTIVITY	0.544084	1.49229e-214	1.13752e-213
REACTOME_APC_C_CDH1_MEDIATED_DEGRADATION_OF_CDC20_AND_OTHER_APC_C_CDH1_TARGETED_PROTEINS_IN_LATE_MITOSIS_EARLY_G1	0.543998	5.12542e-212	3.73093e-211
REACTOME_TRANSCRIPTION_COUPLED_NUCLEOTIDE_EXCISION_REPAIR_TC_NER_	0.543282	8.80208e-181	4.11103e-180
REACTOME_PROCESSING_OF_CAPPED_INTRON_CONTAINING_PRE_MRNA	0.543205	4.99487e-160	1.89477e-159
REACTOME_DEADENYLATION_DEPENDENT_MRNA_DECAY	0.54213	4.25581e-154	1.52492e-153
REACTOME_TP53_REGULATES_TRANSCRIPTION_OF_DNA_REPAIR_GENES	0.541817	1.5764e-193	8.84537e-193
REACTOME_THE_NLRP3_INFLAMMASOME	0.541808	2.72796e-160	1.03971e-159
REACTOME_SIGNALING_BY_HIPPO	0.541804	5.5168e-204	3.52378e-203
REACTOME_BUTYRATE_RESPONSE_FACTOR_1_BRF1_BINDS_AND_DESTABILIZES_MRNA	0.541714	2.19508e-190	1.18242e-189
REACTOME_ORC1_REMOVAL_FROM_CHROMATIN	0.541038	2.09747e-216	1.66971e-215
REACTOME_G1_S_DNA_DAMAGE_CHECKPOINTS	0.540625	4.95647e-237	5.37561e-236
BIOCARTA_MCM_PATHWAY	0.540292	4.88776e-196	2.82093e-195
REACTOME_RESOLUTION_OF_D_LOOP_STRUCTURES_THROUGH_SYNTHESIS_DEPENDENT_STRAND_ANNEALING_SDSA_	0.540196	5.32233e-289	1.43348e-287
BIOCARTA_G1_PATHWAY	0.539511	5.08167e-254	7.60368e-253
KEGG_GLYCOSAMINOGLYCAN_BIOSYNTHESIS_CHONDROITIN_SULFATE	0.538086	2.2881e-274	4.99673e-273
REACTOME_RMTS_METHYLATE_HISTONE_ARGININES	0.537322	2.39635e-190	1.28655e-189
REACTOME_AUF1_HNRNP_D0_BINDS_AND_DESTABILIZES_MRNA	0.536637	2.51015e-187	1.30013e-186
REACTOME_RNA_POLYMERASE_I_TRANSCRIPTION_INITIATION	0.5354	3.53945e-193	1.97915e-192
BIOCARTA_SM_PATHWAY	0.534879	2.74069e-129	7.78375e-129
REACTOME_SCF_SKP2_MEDIATED_DEGRADATION_OF_P27_P21	0.534374	8.49174e-191	4.65174e-190
REACTOME_APC_C_MEDIATED_DEGRADATION_OF_CELL_CYCLE_PROTEINS	0.534214	4.34209e-243	5.19765e-242
REACTOME_RIP_MEDIATED_NFKB_ACTIVATION_VIA_ZBP1	0.533412	3.15794e-176	1.39053e-175
REACTOME_METABOLISM_OF_FOLATE_AND_PTERINES	0.533333	1.3458e-215	1.05063e-214
REACTOME_NEGATIVE_REGULATION_OF_NOTCH4_SIGNALING	0.532281	1.76807e-159	6.66014e-159
KEGG_CELL_CYCLE	0.531832	0	0
REACTOME_ENDOSOMAL_VACUOLAR_PATHWAY	0.531314	5.50687e-82	1.0696e-81
REACTOME_UCH_PROTEINASES	0.530007	4.9468e-217	3.99702e-216
REACTOME_EPIGENETIC_REGULATION_OF_GENE_EXPRESSION	0.529824	2.115e-191	1.1665e-190
REACTOME_MICRORNA_MIRNA_BIOGENESIS	0.529405	1.19183e-149	4.05474e-149
REACTOME_FCERI_MEDIATED_NF_KB_ACTIVATION	0.529204	7.19348e-227	6.53071e-226
KEGG_RNA_DEGRADATION	0.528064	7.43289e-154	2.65156e-153
REACTOME_CELL_CYCLE_CHECKPOINTS	0.528005	9.89184e-299	3.806e-297
KEGG_BASE_EXCISION_REPAIR	0.527801	3.1467e-232	3.11967e-231
REACTOME_NOTCH3_INTRACELLULAR_DOMAIN_REGULATES_TRANSCRIPTION	0.527649	9.34587e-267	1.79797e-265
KEGG_N_GLYCAN_BIOSYNTHESIS	0.527486	3.45208e-242	4.01335e-241
REACTOME_DEGRADATION_OF_BETA_CATENIN_BY_THE_DESTRUCTION_COMPLEX	0.527316	6.95334e-224	6.04118e-223
REACTOME_HIV_LIFE_CYCLE	0.527017	1.96083e-190	1.06332e-189
BIOCARTA_PCAF_PATHWAY	0.526988	4.14445e-125	1.13324e-124
REACTOME_SUMOYLATION_OF_DNA_METHYLATION_PROTEINS	0.526747	4.80897e-150	1.64996e-149
REACTOME_EXTENSION_OF_TELOMERES	0.526557	3.83116e-229	3.59951e-228
KEGG_RNA_POLYMERASE	0.526034	6.55279e-156	2.37428e-155
REACTOME_EXPORT_OF_VIRAL_RIBONUCLEOPROTEINS_FROM_NUCLEUS	0.525979	5.25855e-137	1.61555e-136
REACTOME_TELOMERE_MAINTENANCE	0.524134	1.69113e-217	1.38724e-216
REACTOME_MITOTIC_SPINDLE_CHECKPOINT	0.5238	2.03398e-294	6.84774e-293
REACTOME_REGULATION_OF_MRNA_STABILITY_BY_PROTEINS_THAT_BIND_AU_RICH_ELEMENTS	0.523636	3.38153e-227	3.08731e-226
REACTOME_CYCLIN_A_CDK2_ASSOCIATED_EVENTS_AT_S_PHASE_ENTRY	0.523455	9.31904e-219	7.80289e-218
REACTOME_DISEASES_OF_IMMUNE_SYSTEM	0.523418	5.93421e-122	1.57985e-121
REACTOME_METABOLISM_OF_POLYAMINES	0.523214	3.2299e-186	1.64654e-185
REACTOME_BASE_EXCISION_REPAIR	0.521758	4.33076e-178	1.96037e-177
REACTOME_E2F_MEDIATED_REGULATION_OF_DNA_REPLICATION	0.521689	3.2335e-189	1.70762e-188
REACTOME_DEGRADATION_OF_DVL	0.52168	5.3779e-176	2.3616e-175
KEGG_AMINOACYL_TRNA_BIOSYNTHESIS	0.520684	3.46521e-140	1.09585e-139
REACTOME_TRNA_PROCESSING_IN_THE_NUCLEUS	0.520063	2.0316e-147	6.68648e-147
REACTOME_MRNA_CAPPING	0.519233	7.37485e-152	2.5796e-151
REACTOME_ZBP1_DAI_MEDIATED_INDUCTION_OF_TYPE_I_IFNS	0.519142	3.62929e-181	1.69998e-180
REACTOME_DISEASES_OF_MITOTIC_CELL_CYCLE	0.518856	5.55307e-298	2.07053e-296
REACTOME_TRAFFICKING_AND_PROCESSING_OF_ENDOSOMAL_TLR	0.518472	4.35783e-125	1.18957e-124
REACTOME_DEADENYLATION_OF_MRNA	0.518353	9.15982e-127	2.54772e-126
REACTOME_MITOCHONDRIAL_TRANSLATION	0.518254	2.79111e-137	8.62416e-137
REACTOME_NEGATIVE_EPIGENETIC_REGULATION_OF_RRNA_EXPRESSION	0.518083	1.22207e-167	4.91259e-167
REACTOME_PTEN_REGULATION	0.517534	5.59491e-258	9.2259e-257
REACTOME_CHONDROITIN_SULFATE_BIOSYNTHESIS	0.517533	9.76365e-137	2.98262e-136
REACTOME_GOLGI_CISTERNAE_PERICENTRIOLAR_STACK_REORGANIZATION	0.517316	3.0131e-205	1.96337e-204
REACTOME_ANTIVIRAL_MECHANISM_BY_IFN_STIMULATED_GENES	0.517183	2.22886e-255	3.39797e-254
REACTOME_RNA_POLYMERASE_I_TRANSCRIPTION	0.51652	8.13057e-184	4.00579e-183
REACTOME_TRISTETRAPROLIN_TTP_ZFP36_BINDS_AND_DESTABILIZES_MRNA	0.516458	6.23225e-166	2.47452e-165
REACTOME_RNA_POLYMERASE_I_PROMOTER_ESCAPE	0.516395	8.50575e-150	2.91214e-149
REACTOME_NUCLEOTIDE_EXCISION_REPAIR	0.516214	9.15511e-162	3.52254e-161
BIOCARTA_SRCRPTP_PATHWAY	0.515846	9.76928e-229	9.12552e-228
REACTOME_HIV_INFECTION	0.515107	3.63885e-209	2.54562e-208
REACTOME_RESOLUTION_OF_ABASIC_SITES_AP_SITES_	0.514172	4.73651e-168	1.90878e-167
REACTOME_HDR_THROUGH_HOMOLOGOUS_RECOMBINATION_HRR_	0.513461	3.10996e-239	3.51447e-238
BIOCARTA_EGFR_SMRTE_PATHWAY	0.512535	7.5925e-162	2.92828e-161
REACTOME_ROLE_OF_LAT2_NTAL_LAB_ON_CALCIUM_MOBILIZATION	0.511976	1.05149e-225	9.44004e-225
REACTOME_DOWNREGULATION_OF_SMAD2_3_SMAD4_TRANSCRIPTIONAL_ACTIVITY	0.51197	1.76307e-241	2.02065e-240
REACTOME_SIGNALING_BY_KIT_IN_DISEASE	0.51175	2.47888e-261	4.21671e-260
REACTOME_IRAK4_DEFICIENCY_TLR2_4_	0.511734	3.38367e-80	6.47102e-80
REACTOME_RUNX3_REGULATES_NOTCH_SIGNALING	0.511715	5.79728e-182	2.78822e-181
REACTOME_FORMATION_OF_SENESCENCE_ASSOCIATED_HETEROCHROMATIN_FOCI_SAHF_	0.511361	1.75932e-200	1.06084e-199
REACTOME_TRANSCRIPTION_OF_THE_HIV_GENOME	0.511354	7.34624e-162	2.84008e-161
REACTOME_ENDOSOMAL_SORTING_COMPLEX_REQUIRED_FOR_TRANSPORT_ESCRT_	0.511301	1.06483e-174	4.61329e-174
KEGG_COLORECTAL_CANCER	0.511068	0	0
REACTOME_STING_MEDIATED_INDUCTION_OF_HOST_IMMUNE_RESPONSES	0.51013	5.37789e-236	5.75541e-235
REACTOME_RNA_POLYMERASE_III_TRANSCRIPTION_TERMINATION	0.510003	1.4736e-149	5.00282e-149
REACTOME_MITOTIC_METAPHASE_AND_ANAPHASE	0.509967	1.87287e-267	3.73649e-266
REACTOME_INITIATION_OF_NUCLEAR_ENVELOPE_NE_REFORMATION	0.507661	4.64982e-207	3.05452e-206
REACTOME_DEGRADATION_OF_GLI1_BY_THE_PROTEASOME	0.50732	2.41004e-173	1.03306e-172
REACTOME_HATS_ACETYLATE_HISTONES	0.506852	4.89988e-135	1.47453e-134
REACTOME_HOST_INTERACTIONS_OF_HIV_FACTORS	0.506742	5.40441e-216	4.28114e-215
REACTOME_FORMATION_OF_TC_NER_PRE_INCISION_COMPLEX	0.506489	1.14971e-148	3.84666e-148
REACTOME_RNA_POLYMERASE_I_TRANSCRIPTION_TERMINATION	0.505885	9.13226e-144	2.96936e-143
BIOCARTA_HCMV_PATHWAY	0.504835	5.33709e-208	3.62384e-207
REACTOME_G0_AND_EARLY_G1	0.504636	9.94792e-303	4.5931e-301
REACTOME_CYCLIN_D_ASSOCIATED_EVENTS_IN_G1	0.504627	5.18659e-301	2.26528e-299
REACTOME_FORMATION_OF_THE_BETA_CATENIN_TCF_TRANSACTIVATING_COMPLEX	0.504419	6.04495e-243	7.18283e-242
REACTOME_HEDGEHOG_LIGAND_BIOGENESIS	0.503598	1.4043e-208	9.69805e-208
REACTOME_SWITCHING_OF_ORIGINS_TO_A_POST_REPLICATIVE_STATE	0.501628	1.14515e-186	5.8562e-186
REACTOME_NOTCH4_INTRACELLULAR_DOMAIN_REGULATES_TRANSCRIPTION	0.501387	4.59215e-198	2.72828e-197
REACTOME_SUMOYLATION_OF_TRANSCRIPTION_COFACTORS	0.50133	2.10627e-145	6.89015e-145
REACTOME_SMAD2_SMAD3_SMAD4_HETEROTRIMER_REGULATES_TRANSCRIPTION	0.500953	1.44851e-233	1.463e-232
REACTOME_RHO_GTPASES_ACTIVATE_WASPS_AND_WAVES	0.500664	6.52825e-169	2.65734e-168
REACTOME_TRANSCRIPTIONAL_ACTIVITY_OF_SMAD2_SMAD3_SMAD4_HETEROTRIMER	0.5006	5.25714e-248	7.13911e-247
REACTOME_NF_KB_ACTIVATION_THROUGH_FADD_RIP_1_PATHWAY_MEDIATED_BY_CASPASE_8_AND_10	0.499744	1.05152e-122	2.80869e-122
BIOCARTA_NFKB_PATHWAY	0.498329	2.58305e-128	7.25949e-128
REACTOME_INTERLEUKIN_27_SIGNALING	0.497797	7.3586e-159	2.74631e-158
REACTOME_TRNA_PROCESSING	0.497621	2.64496e-140	8.38088e-140
REACTOME_DNA_REPAIR	0.496569	2.55335e-192	1.41308e-191
REACTOME_GLOBAL_GENOME_NUCLEOTIDE_EXCISION_REPAIR_GG_NER_	0.496521	3.68652e-150	1.27024e-149
REACTOME_DISEASES_ASSOCIATED_WITH_GLYCOSYLATION_PRECURSOR_BIOSYNTHESIS	0.496404	1.03313e-139	3.26081e-139
REACTOME_SUMOYLATION	0.496045	5.40083e-233	5.3875e-232
REACTOME_CELLULAR_RESPONSE_TO_HYPOXIA	0.495634	8.6173e-212	6.21676e-211
REACTOME_SEPARATION_OF_SISTER_CHROMATIDS	0.494288	4.95364e-267	9.76229e-266
REACTOME_APOPTOTIC_FACTOR_MEDIATED_RESPONSE	0.49325	1.1562e-221	9.83376e-221
REACTOME_PROCESSING_OF_DNA_DOUBLE_STRAND_BREAK_ENDS	0.493104	2.32479e-214	1.76379e-213
REACTOME_CELL_CYCLE_MITOTIC	0.492661	6.27604e-276	1.46914e-274
REACTOME_TICAM1_TRAF6_DEPENDENT_INDUCTION_OF_TAK1_COMPLEX	0.492451	1.09978e-165	4.35599e-165
REACTOME_HOMOLOGY_DIRECTED_REPAIR	0.492337	2.06902e-201	1.2713e-200
REACTOME_CLEC7A_DECTIN_1_SIGNALING	0.491825	5.97603e-244	7.31611e-243
REACTOME_SIGNALING_BY_CYTOSOLIC_FGFR1_FUSION_MUTANTS	0.490851	3.45475e-174	1.48481e-173
REACTOME_RORA_ACTIVATES_GENE_EXPRESSION	0.490216	6.98411e-167	2.79364e-166
KEGG_BASAL_TRANSCRIPTION_FACTORS	0.489907	2.80606e-183	1.36174e-182
KEGG_CHRONIC_MYELOID_LEUKEMIA	0.488334	0	0
REACTOME_TP53_REGULATES_TRANSCRIPTION_OF_GENES_INVOLVED_IN_G2_CELL_CYCLE_ARREST	0.48749	8.428e-262	1.4489e-260
REACTOME_DEFECTS_IN_VITAMIN_AND_COFACTOR_METABOLISM	0.487384	1.79949e-157	6.62409e-157
REACTOME_ONCOGENE_INDUCED_SENESCENCE	0.487332	1.50271e-305	7.58869e-304
KEGG_NON_HOMOLOGOUS_END_JOINING	0.487143	2.57084e-173	1.09907e-172
REACTOME_DNA_DOUBLE_STRAND_BREAK_REPAIR	0.486191	1.88567e-217	1.53901e-216
BIOCARTA_IGF1MTOR_PATHWAY	0.485114	2.94646e-156	1.06999e-155
REACTOME_RNA_POLYMERASE_III_TRANSCRIPTION	0.483351	1.09014e-134	3.26234e-134
REACTOME_ABC_TRANSPORTER_DISORDERS	0.481684	4.60996e-255	6.96233e-254
REACTOME_INHIBITION_OF_DNA_RECOMBINATION_AT_TELOMERE	0.48129	6.10304e-121	1.61152e-120
REACTOME_TRAF6_MEDIATED_INDUCTION_OF_TAK1_COMPLEX_WITHIN_TLR4_COMPLEX	0.480943	1.63211e-157	6.03545e-157
BIOCARTA_HIVNEF_PATHWAY	0.480142	1.91798e-222	1.64865e-221
REACTOME_TRANSCRIPTIONAL_REGULATION_OF_GRANULOPOIESIS	0.479943	2.59383e-126	7.18976e-126
BIOCARTA_NPC_PATHWAY	0.479862	1.31272e-116	3.3619e-116
REACTOME_HIV_TRANSCRIPTION_INITIATION	0.479718	3.88552e-149	1.3136e-148
REACTOME_SARS_COV_1_INFECTION	0.479521	2.56776e-257	4.10841e-256
REACTOME_SIGNALING_BY_FGFR2_IIIA_TM	0.478947	4.88606e-177	2.18722e-176
REACTOME_PRE_NOTCH_EXPRESSION_AND_PROCESSING	0.478902	7.83484e-287	2.07559e-285
REACTOME_TCR_SIGNALING	0.47866	7.9097e-236	8.3543e-235
REACTOME_MATURATION_OF_NUCLEOPROTEIN	0.478022	1.21742e-212	8.90206e-212
KEGG_LYSINE_DEGRADATION	0.477947	1.43661e-235	1.50751e-234
REACTOME_NEGATIVE_REGULATORS_OF_DDX58_IFIH1_SIGNALING	0.477387	1.58937e-197	9.2723e-197
REACTOME_AKT_PHOSPHORYLATES_TARGETS_IN_THE_CYTOSOL	0.477177	5.83372e-143	1.88546e-142
REACTOME_SIGNALING_BY_NOTCH	0.475874	0	0
REACTOME_CYTOSOLIC_SENSORS_OF_PATHOGEN_ASSOCIATED_DNA_	0.475761	1.65781e-216	1.33285e-215
REACTOME_REPRESSION_OF_WNT_TARGET_GENES	0.475648	1.84485e-179	8.49366e-179
BIOCARTA_TNFR1_PATHWAY	0.475534	1.17197e-210	8.3432e-210
REACTOME_MTOR_SIGNALLING	0.474903	1.55238e-159	5.86131e-159
REACTOME_PURINERGIC_SIGNALING_IN_LEISHMANIASIS_INFECTION	0.474011	6.44127e-120	1.69254e-119
REACTOME_CHROMATIN_MODIFYING_ENZYMES	0.473589	8.35766e-165	3.3022e-164
REACTOME_IKK_COMPLEX_RECRUITMENT_MEDIATED_BY_RIP1	0.473553	1.0007e-166	3.98307e-166
REACTOME_DNA_DAMAGE_RECOGNITION_IN_GG_NER	0.473095	1.16487e-133	3.46036e-133
REACTOME_TRANSLATION_OF_STRUCTURAL_PROTEINS	0.472837	7.48884e-249	1.04327e-247
REACTOME_REGULATION_OF_PTEN_GENE_TRANSCRIPTION	0.470736	1.22064e-252	1.77707e-251
REACTOME_MITOTIC_PROPHASE	0.470515	4.96047e-185	2.47411e-184
REACTOME_REGULATION_OF_RAS_BY_GAPS	0.468285	2.44006e-168	9.85785e-168
REACTOME_ASSOCIATION_OF_TRIC_CCT_WITH_TARGET_PROTEINS_DURING_BIOSYNTHESIS	0.46779	8.6978e-202	5.38531e-201
REACTOME_TRNA_MODIFICATION_IN_THE_NUCLEUS_AND_CYTOSOL	0.46544	8.47066e-121	2.23305e-120
REACTOME_RESOLUTION_OF_SISTER_CHROMATID_COHESION	0.465216	3.23683e-292	1.00591e-290
REACTOME_FORMATION_OF_INCISION_COMPLEX_IN_GG_NER	0.46521	3.73093e-121	9.86773e-121
REACTOME_RNA_POLYMERASE_II_TRANSCRIBES_SNRNA_GENES	0.46414	4.12539e-123	1.11296e-122
REACTOME_ATF6_ATF6_ALPHA_ACTIVATES_CHAPERONES	0.464038	2.43172e-98	5.41276e-98
REACTOME_REGULATION_OF_GLUCOKINASE_BY_GLUCOKINASE_REGULATORY_PROTEIN	0.463866	1.54858e-107	3.68016e-107
BIOCARTA_RACCYCD_PATHWAY	0.463215	5.11785e-226	4.62036e-225
REACTOME_RECOGNITION_AND_ASSOCIATION_OF_DNA_GLYCOSYLASE_WITH_SITE_CONTAINING_AN_AFFECTED_PURINE	0.462572	4.10204e-123	1.10851e-122
REACTOME_G2_M_DNA_DAMAGE_CHECKPOINT	0.46247	9.22872e-209	6.42828e-208
REACTOME_CONSTITUTIVE_SIGNALING_BY_EGFRVIII	0.461008	4.13276e-207	2.72593e-206
REACTOME_NR1H3_NR1H2_REGULATE_GENE_EXPRESSION_LINKED_TO_CHOLESTEROL_TRANSPORT_AND_EFFLUX	0.460166	1.92221e-268	3.88286e-267
REACTOME_REGULATION_OF_TP53_ACTIVITY_THROUGH_ACETYLATION	0.459743	4.48675e-190	2.39294e-189
REACTOME_M_PHASE	0.459695	4.23789e-219	3.56689e-218
REACTOME_ATF6_ATF6_ALPHA_ACTIVATES_CHAPERONE_GENES	0.458979	3.44705e-86	6.91121e-86
REACTOME_SYNTHESIS_OF_ACTIVE_UBIQUITIN_ROLES_OF_E1_AND_E2_ENZYMES	0.458844	1.20379e-124	3.28047e-124
REACTOME_NUCLEAR_ENVELOPE_BREAKDOWN	0.458813	8.68419e-188	4.52699e-187
REACTOME_PERK_REGULATES_GENE_EXPRESSION	0.458524	2.43391e-167	9.75979e-167
REACTOME_MAPK6_MAPK4_SIGNALING	0.458504	7.30714e-244	8.87845e-243
KEGG_ENDOMETRIAL_CANCER	0.458496	0	0
REACTOME_INHIBITION_OF_THE_PROTEOLYTIC_ACTIVITY_OF_APC_C_REQUIRED_FOR_THE_ONSET_OF_ANAPHASE_BY_MITOTIC_SPINDLE_CHECKPOINT_COMPONENTS	0.457948	1.32526e-151	4.60564e-151
REACTOME_TRANSCRIPTIONAL_REGULATION_BY_VENTX	0.456261	2.31398e-244	2.89875e-243
REACTOME_RNA_POLYMERASE_II_TRANSCRIPTION_TERMINATION	0.455871	3.9559e-112	9.7154e-112
REACTOME_RNA_POLYMERASE_III_TRANSCRIPTION_INITIATION_FROM_TYPE_1_PROMOTER	0.455437	1.27464e-115	3.24892e-115
KEGG_PANCREATIC_CANCER	0.455396	0	0
BIOCARTA_DNAFRAGMENT_PATHWAY	0.455194	9.57322e-201	5.81591e-200
REACTOME_INTERLEUKIN_1_SIGNALING	0.454386	2.01083e-192	1.11811e-191
REACTOME_PEXOPHAGY	0.454283	1.24909e-120	3.28752e-120
KEGG_OTHER_GLYCAN_DEGRADATION	0.45302	2.01343e-192	1.11811e-191
REACTOME_SIGNALING_BY_FGFR4_IN_DISEASE	0.451575	2.00882e-161	7.71081e-161
REACTOME_ASSEMBLY_OF_THE_HIV_VIRION	0.451151	1.64536e-119	4.30941e-119
REACTOME_TICAM1_RIP1_MEDIATED_IKK_COMPLEX_RECRUITMENT	0.447802	2.55943e-145	8.35564e-145
BIOCARTA_CELLCYCLE_PATHWAY	0.447645	3.22503e-274	6.85743e-273
REACTOME_HDMS_DEMETHYLATE_HISTONES	0.447209	2.65664e-113	6.615e-113
REACTOME_DOWNSTREAM_SIGNALING_EVENTS_OF_B_CELL_RECEPTOR_BCR_	0.446852	1.56986e-172	6.65851e-172
REACTOME_NUCLEOTIDE_BINDING_DOMAIN_LEUCINE_RICH_REPEAT_CONTAINING_RECEPTOR_NLR_SIGNALING_PATHWAYS	0.446714	1.07894e-190	5.89045e-190
REACTOME_MET_RECEPTOR_RECYCLING	0.44654	1.52045e-114	3.80938e-114
REACTOME_SIGNALING_BY_NOTCH3	0.44568	0	1.15156e-306
REACTOME_REGULATION_OF_TP53_ACTIVITY_THROUGH_PHOSPHORYLATION	0.445378	5.28516e-232	5.20781e-231
REACTOME_SIGNALING_BY_ERBB2_ECD_MUTANTS	0.445268	5.24014e-208	3.57302e-207
BIOCARTA_BCELLSURVIVAL_PATHWAY	0.444338	1.44929e-224	1.28684e-223
REACTOME_CTLA4_INHIBITORY_SIGNALING	0.44398	1.14338e-262	2.03044e-261
REACTOME_METALLOPROTEASE_DUBS	0.443826	3.64198e-148	1.20851e-147
REACTOME_ENERGY_DEPENDENT_REGULATION_OF_MTOR_BY_LKB1_AMPK	0.443561	4.97881e-132	1.45493e-131
REACTOME_NONHOMOLOGOUS_END_JOINING_NHEJ_	0.441639	6.80978e-112	1.66484e-111
REACTOME_BUDDING_AND_MATURATION_OF_HIV_VIRION	0.44148	1.12619e-142	3.62534e-142
REACTOME_RESOLUTION_OF_D_LOOP_STRUCTURES	0.44138	3.47943e-172	1.46426e-171
REACTOME_TRANSCRIPTIONAL_REGULATION_BY_RUNX2	0.438842	0	0
REACTOME_CYTOSOLIC_IRON_SULFUR_CLUSTER_ASSEMBLY	0.438112	2.82632e-99	6.34352e-99
BIOCARTA_CERAMIDE_PATHWAY	0.437636	3.74757e-186	1.90442e-185
REACTOME_SUMOYLATION_OF_IMMUNE_RESPONSE_PROTEINS	0.437288	3.62306e-115	9.16253e-115
REACTOME_SIGNALING_BY_THE_B_CELL_RECEPTOR_BCR_	0.436976	1.79923e-227	1.65202e-226
BIOCARTA_CLASSIC_PATHWAY	0.436427	7.55471e-60	1.2586e-59
REACTOME_TRANSLATION_OF_REPLICASE_AND_ASSEMBLY_OF_THE_REPLICATION_TRANSCRIPTION_COMPLEX	0.435949	8.36498e-117	2.15252e-116
KEGG_NOTCH_SIGNALING_PATHWAY	0.434783	1.05484e-247	1.42052e-246
BIOCARTA_FAS_PATHWAY	0.434513	3.60207e-202	2.23882e-201
REACTOME_DEACTIVATION_OF_THE_BETA_CATENIN_TRANSACTIVATING_COMPLEX	0.434103	3.47431e-285	8.91187e-284
REACTOME_RHO_GTPASES_ACTIVATE_FORMINS	0.433799	0	0
REACTOME_APC_CDC20_MEDIATED_DEGRADATION_OF_NEK2A	0.433201	1.25078e-148	4.16755e-148
REACTOME_DOWNSTREAM_SIGNAL_TRANSDUCTION	0.432944	3.342e-202	2.0852e-201
REACTOME_REGULATION_OF_RUNX2_EXPRESSION_AND_ACTIVITY	0.432442	1.30674e-169	5.34607e-169
REACTOME_DNA_DAMAGE_TELOMERE_STRESS_INDUCED_SENESCENCE	0.432114	3.93261e-171	1.63791e-170
REACTOME_TP53_REGULATES_TRANSCRIPTION_OF_ADDITIONAL_CELL_CYCLE_GENES_WHOSE_EXACT_ROLE_IN_THE_P53_PATHWAY_REMAIN_UNCERTAIN	0.430923	1.06246e-164	4.18765e-164
REACTOME_ABERRANT_REGULATION_OF_MITOTIC_EXIT_IN_CANCER_DUE_TO_RB1_DEFECTS	0.429844	8.99352e-117	2.31058e-116
REACTOME_CONSTITUTIVE_SIGNALING_BY_LIGAND_RESPONSIVE_EGFR_CANCER_VARIANTS	0.429177	1.17747e-170	4.86649e-170
REACTOME_NRIF_SIGNALS_CELL_DEATH_FROM_THE_NUCLEUS	0.428973	7.31471e-137	2.24299e-136
REACTOME_CONVERSION_FROM_APC_C_CDC20_TO_APC_C_CDH1_IN_LATE_ANAPHASE	0.428802	3.47332e-157	1.27276e-156
BIOCARTA_ETS_PATHWAY	0.428014	1.07805e-183	5.29524e-183
REACTOME_TRAF6_MEDIATED_IRF7_ACTIVATION_IN_TLR7_8_OR_9_SIGNALING	0.427904	7.43986e-118	1.92673e-117
REACTOME_NOTCH2_INTRACELLULAR_DOMAIN_REGULATES_TRANSCRIPTION	0.425987	3.04032e-125	8.32738e-125
REACTOME_REGULATION_OF_TP53_ACTIVITY	0.425518	6.02834e-236	6.40908e-235
REACTOME_DISEASES_OF_PROGRAMMED_CELL_DEATH	0.424992	1.55549e-242	1.8215e-241
REACTOME_SIGNALING_BY_ERYTHROPOIETIN	0.42413	9.63152e-186	4.87916e-185
REACTOME_SIGNALING_BY_NTRK3_TRKC_	0.423957	1.52864e-139	4.81537e-139
REACTOME_SYNTHESIS_OF_PIPS_AT_THE_LATE_ENDOSOME_MEMBRANE	0.423931	6.04193e-89	1.2328e-88
REACTOME_PCP_CE_PATHWAY	0.42328	1.89749e-207	1.26708e-206
REACTOME_CELL_EXTRACELLULAR_MATRIX_INTERACTIONS	0.422419	4.87562e-108	1.16381e-107
REACTOME_ACTIVATION_OF_IRF3_IRF7_MEDIATED_BY_TBK1_IKK_EPSILON	0.422084	2.72109e-121	7.20867e-121
REACTOME_SIGNALING_BY_TGF_BETA_RECEPTOR_COMPLEX	0.421735	3.03833e-229	2.87131e-228
REACTOME_BETA_CATENIN_PHOSPHORYLATION_CASCADE	0.420361	7.17262e-109	1.71973e-108
BIOCARTA_GLEEVEC_PATHWAY	0.420341	4.41301e-187	2.27841e-186
BIOCARTA_D4GDI_PATHWAY	0.420293	1.32185e-90	2.73509e-90
REACTOME_TRANSPORT_OF_MATURE_TRANSCRIPT_TO_CYTOPLASM	0.420038	1.17911e-95	2.54738e-95
REACTOME_TRANSCRIPTIONAL_REGULATION_BY_RUNX1	0.419744	0	0
REACTOME_APC_C_CDC20_MEDIATED_DEGRADATION_OF_CYCLIN_B	0.419722	2.59806e-130	7.41779e-130
REACTOME_PRC2_METHYLATES_HISTONES_AND_DNA	0.419511	1.30371e-76	2.43561e-76
REACTOME_SARS_COV_INFECTIONS	0.41872	8.2751e-250	1.16283e-248
REACTOME_DNA_DOUBLE_STRAND_BREAK_RESPONSE	0.418675	1.86642e-194	1.06577e-193
REACTOME_ACTIVATED_TAK1_MEDIATES_P38_MAPK_ACTIVATION	0.418482	2.65191e-138	8.3052e-138
REACTOME_REGULATION_OF_CHOLESTEROL_BIOSYNTHESIS_BY_SREBP_SREBF_	0.41814	1.81807e-146	5.95944e-146
REACTOME_BRANCHED_CHAIN_AMINO_ACID_CATABOLISM	0.417302	1.39874e-116	3.57652e-116
REACTOME_P75NTR_SIGNALS_VIA_NF_KB	0.416533	5.47136e-112	1.34169e-111
REACTOME_NOTCH_HLH_TRANSCRIPTION_PATHWAY	0.416284	1.05636e-176	4.67692e-176
REACTOME_ESTROGEN_DEPENDENT_GENE_EXPRESSION	0.415296	1.28471e-223	1.11021e-222
REACTOME_RNA_POLYMERASE_III_CHAIN_ELONGATION	0.415244	3.76996e-89	7.71171e-89
REACTOME_CASPASE_MEDIATED_CLEAVAGE_OF_CYTOSKELETAL_PROTEINS	0.415242	6.61916e-159	2.47605e-158
REACTOME_MRNA_DECAY_BY_3_TO_5_EXORIBONUCLEASE	0.414632	1.60166e-86	3.21925e-86
REACTOME_BASE_EXCISION_REPAIR_AP_SITE_FORMATION	0.414041	6.14169e-109	1.47474e-108
REACTOME_HEDGEHOG_ON_STATE	0.412259	1.85814e-203	1.17295e-202
REACTOME_PHOSPHORYLATION_OF_THE_APC_C	0.410221	8.16097e-123	2.19072e-122
REACTOME_FC_EPSILON_RECEPTOR_FCERI_SIGNALING	0.408682	4.82639e-221	4.08348e-220
KEGG_ADHERENS_JUNCTION	0.40861	1.16142e-234	1.18788e-233
REACTOME_DCC_MEDIATED_ATTRACTIVE_SIGNALING	0.408394	6.85803e-211	4.90379e-210
REACTOME_CELLULAR_SENESCENCE	0.407608	2.13869e-251	3.03168e-250
REACTOME_PEROXISOMAL_PROTEIN_IMPORT	0.407364	4.34663e-191	2.38917e-190
REACTOME_PARASITE_INFECTION	0.407138	5.33018e-177	2.37288e-176
KEGG_PENTOSE_PHOSPHATE_PATHWAY	0.407019	2.12095e-197	1.2329e-196
BIOCARTA_CARM_ER_PATHWAY	0.406926	7.70899e-172	3.23577e-171
REACTOME_INTERLEUKIN_6_SIGNALING	0.406601	7.43079e-70	1.32834e-69
REACTOME_RUNX2_REGULATES_OSTEOBLAST_DIFFERENTIATION	0.40587	3.40399e-172	1.43625e-171
REACTOME_DAP12_SIGNALING	0.405679	1.18858e-148	3.96847e-148
REACTOME_MITOTIC_PROMETAPHASE	0.40338	1.70045e-202	1.06923e-201
KEGG_SELENOAMINO_ACID_METABOLISM	0.403195	1.82789e-184	9.06096e-184
BIOCARTA_STRESS_PATHWAY	0.40294	2.44067e-102	5.61841e-102
REACTOME_PKMTS_METHYLATE_HISTONE_LYSINES	0.402933	3.05656e-115	7.75416e-115
REACTOME_ATF4_ACTIVATES_GENES_IN_RESPONSE_TO_ENDOPLASMIC_RETICULUM_STRESS	0.402666	3.45581e-143	1.11915e-142
REACTOME_FGFR2_ALTERNATIVE_SPLICING	0.402231	1.97502e-112	4.87271e-112
BIOCARTA_G2_PATHWAY	0.401713	2.37296e-238	2.64462e-237
REACTOME_FCGR_ACTIVATION	0.401365	5.29522e-59	8.7675e-59
REACTOME_PRE_NOTCH_PROCESSING_IN_GOLGI	0.401047	1.85571e-178	8.44739e-178
REACTOME_SIGNALING_BY_SCF_KIT	0.399485	1.39103e-213	1.03115e-212
REACTOME_PROGRAMMED_CELL_DEATH	0.399112	1.35048e-253	2.00218e-252
REACTOME_OXIDATIVE_STRESS_INDUCED_SENESCENCE	0.397943	1.46692e-257	2.37054e-256
REACTOME_CD28_CO_STIMULATION	0.395684	6.15365e-306	3.20784e-304
REACTOME_CD28_DEPENDENT_VAV1_PATHWAY	0.395542	1.10642e-98	2.47642e-98
REACTOME_DOWNREGULATION_OF_TGF_BETA_RECEPTOR_SIGNALING	0.394769	5.8218e-157	2.12851e-156
REACTOME_REGULATION_OF_TP53_EXPRESSION_AND_DEGRADATION	0.394417	1.40699e-193	7.94598e-193
BIOCARTA_CASPASE_PATHWAY	0.393823	3.20948e-101	7.35678e-101
KEGG_TERPENOID_BACKBONE_BIOSYNTHESIS	0.393198	1.48234e-80	2.84835e-80
REACTOME_CHONDROITIN_SULFATE_DERMATAN_SULFATE_METABOLISM	0.392355	7.75367e-157	2.82843e-156
BIOCARTA_RANKL_PATHWAY	0.392214	2.15333e-95	4.63353e-95
REACTOME_TELOMERE_EXTENSION_BY_TELOMERASE	0.392031	2.15083e-161	8.23636e-161
REACTOME_PROCESSING_OF_SMDT1	0.391933	5.84667e-71	1.05097e-70
REACTOME_PROCESSING_AND_ACTIVATION_OF_SUMO	0.391912	1.76085e-68	3.12011e-68
REACTOME_ACTIVATION_OF_GENE_EXPRESSION_BY_SREBF_SREBP_	0.391675	7.20301e-133	2.11638e-132
REACTOME_RUNX2_REGULATES_BONE_DEVELOPMENT	0.391449	2.07687e-185	1.04555e-184
REACTOME_LATE_ENDOSOMAL_MICROAUTOPHAGY	0.391094	2.49117e-152	8.77066e-152
REACTOME_ALPHA_LINOLENIC_OMEGA3_AND_LINOLEIC_OMEGA6_ACID_METABOLISM	0.391058	1.2174e-90	2.52221e-90
REACTOME_CLASS_I_MHC_MEDIATED_ANTIGEN_PROCESSING_PRESENTATION	0.389945	3.42101e-204	2.20253e-203
BIOCARTA_AKAP95_PATHWAY	0.389755	3.71884e-133	1.09465e-132
REACTOME_HCMV_INFECTION	0.389546	5.79034e-151	1.9994e-150
REACTOME_RNA_POLYMERASE_III_TRANSCRIPTION_INITIATION_FROM_TYPE_3_PROMOTER	0.389499	7.29958e-80	1.38615e-79
BIOCARTA_MYOSIN_PATHWAY	0.389316	1.89462e-102	4.36762e-102
REACTOME_THE_ROLE_OF_GTSE1_IN_G2_M_PROGRESSION_AFTER_G2_CHECKPOINT	0.38906	5.59321e-131	1.6083e-130
KEGG_P53_SIGNALING_PATHWAY	0.388788	1.86274e-247	2.48775e-246
REACTOME_IRAK2_MEDIATED_ACTIVATION_OF_TAK1_COMPLEX	0.387904	8.54529e-80	1.6208e-79
KEGG_PROSTATE_CANCER	0.387167	0	0
REACTOME_IRAK1_RECRUITS_IKK_COMPLEX	0.386515	2.96314e-98	6.57751e-98
REACTOME_CDC6_ASSOCIATION_WITH_THE_ORC_ORIGIN_COMPLEX	0.386207	2.40147e-112	5.91581e-112
BIOCARTA_TGFB_PATHWAY	0.386157	7.65506e-173	3.25542e-172
BIOCARTA_P27_PATHWAY	0.385098	2.28055e-115	5.80373e-115
KEGG_ACUTE_MYELOID_LEUKEMIA	0.384664	5.2428e-190	2.78696e-189
REACTOME_NOTCH4_ACTIVATION_AND_TRANSMISSION_OF_SIGNAL_TO_THE_NUCLEUS	0.383398	8.75346e-106	2.06204e-105
KEGG_PYRIMIDINE_METABOLISM	0.382916	1.51708e-208	1.04323e-207
REACTOME_KSRP_KHSRP_BINDS_AND_DESTABILIZES_MRNA	0.38289	4.50089e-79	8.50694e-79
REACTOME_REGULATION_OF_INNATE_IMMUNE_RESPONSES_TO_CYTOSOLIC_DNA	0.382653	1.28054e-114	3.21328e-114
REACTOME_TNFR1_INDUCED_PROAPOPTOTIC_SIGNALING	0.381056	2.41898e-96	5.2683e-96
REACTOME_ACTIVATION_OF_ANTERIOR_HOX_GENES_IN_HINDBRAIN_DEVELOPMENT_DURING_EARLY_EMBRYOGENESIS	0.38031	5.79828e-158	2.14909e-157
KEGG_UBIQUITIN_MEDIATED_PROTEOLYSIS	0.379511	2.50626e-115	6.3681e-115
REACTOME_BIOSYNTHESIS_OF_THE_N_GLYCAN_PRECURSOR_DOLICHOL_LIPID_LINKED_OLIGOSACCHARIDE_LLO_AND_TRANSFER_TO_A_NASCENT_PROTEIN	0.37943	3.79871e-206	2.48531e-205
BIOCARTA_SET_PATHWAY	0.379269	9.574e-94	2.03573e-93
KEGG_PEROXISOME	0.378456	1.2346e-174	5.33452e-174
REACTOME_ERYTHROPOIETIN_ACTIVATES_PHOSPHOINOSITIDE_3_KINASE_PI3K_	0.377553	7.39309e-105	1.734e-104
REACTOME_NF_KB_IS_ACTIVATED_AND_SIGNALS_SURVIVAL	0.377413	2.80732e-81	5.41364e-81
BIOCARTA_FREE_PATHWAY	0.37708	3.40976e-136	1.03575e-135
REACTOME_TCF_DEPENDENT_SIGNALING_IN_RESPONSE_TO_WNT	0.376536	0	0
REACTOME_TRAF3_DEPENDENT_IRF_ACTIVATION_PATHWAY	0.376392	4.84462e-101	1.10734e-100
REACTOME_TP53_REGULATES_TRANSCRIPTION_OF_CELL_CYCLE_GENES	0.374804	1.82015e-185	9.19174e-185
REACTOME_NOTCH1_INTRACELLULAR_DOMAIN_REGULATES_TRANSCRIPTION	0.374404	4.97062e-196	2.85855e-195
BIOCARTA_MTOR_PATHWAY	0.37313	2.58422e-77	4.83905e-77
BIOCARTA_PTDINS_PATHWAY	0.372988	4.9742e-105	1.16836e-104
KEGG_GLYCOSYLPHOSPHATIDYLINOSITOL_GPI_ANCHOR_BIOSYNTHESIS	0.372818	5.03511e-89	1.02866e-88
KEGG_NON_SMALL_CELL_LUNG_CANCER	0.371769	6.34533e-208	4.27252e-207
REACTOME_CYCLIN_A_B1_B2_ASSOCIATED_EVENTS_DURING_G2_M_TRANSITION	0.371579	5.97394e-145	1.94635e-144
BIOCARTA_CPSF_PATHWAY	0.370496	1.72403e-62	2.92958e-62
REACTOME_DEFECTIVE_B4GALT7_CAUSES_EDS_PROGEROID_TYPE	0.370453	4.65284e-62	7.8981e-62
REACTOME_INTERLEUKIN_3_INTERLEUKIN_5_AND_GM_CSF_SIGNALING	0.37026	5.19703e-135	1.56104e-134
REACTOME_TRANSCRIPTIONAL_REGULATION_BY_TP53	0.369568	5.80153e-190	3.07386e-189
REACTOME_INTERLEUKIN_12_FAMILY_SIGNALING	0.369241	6.82651e-141	2.17158e-140
REACTOME_CYTOCHROME_C_MEDIATED_APOPTOTIC_RESPONSE	0.368924	1.28171e-112	3.17189e-112
REACTOME_PROTEIN_LOCALIZATION	0.368909	8.55697e-126	2.35572e-125
REACTOME_BIOTIN_TRANSPORT_AND_METABOLISM	0.368667	3.80743e-93	8.04288e-93
BIOCARTA_GSK3_PATHWAY	0.368316	2.78673e-170	1.14882e-169
BIOCARTA_TOLL_PATHWAY	0.368159	1.35574e-112	3.34996e-112
BIOCARTA_NTHI_PATHWAY	0.367502	9.24177e-90	1.90009e-89
REACTOME_CASPASE_ACTIVATION_VIA_DEPENDENCE_RECEPTORS_IN_THE_ABSENCE_OF_LIGAND	0.366108	4.37002e-129	1.23461e-128
REACTOME_OVARIAN_TUMOR_DOMAIN_PROTEASES	0.364139	2.96439e-173	1.26397e-172
REACTOME_NOD1_2_SIGNALING_PATHWAY	0.363673	2.27269e-121	6.03064e-121
REACTOME_MITOCHONDRIAL_CALCIUM_ION_TRANSPORT	0.363658	2.91366e-64	5.03581e-64
KEGG_TGF_BETA_SIGNALING_PATHWAY	0.360619	2.25215e-256	3.46616e-255
BIOCARTA_RAS_PATHWAY	0.359663	1.68442e-128	4.74221e-128
REACTOME_PTK6_REGULATES_RHO_GTPASES_RAS_GTPASE_AND_MAP_KINASES	0.359329	1.21828e-95	2.6285e-95
BIOCARTA_PS1_PATHWAY	0.358783	5.70908e-132	1.66532e-131
REACTOME_LISTERIA_MONOCYTOGENES_ENTRY_INTO_HOST_CELLS	0.358727	6.38166e-114	1.59148e-113
BIOCARTA_PML_PATHWAY	0.358538	6.29028e-90	1.29492e-89
REACTOME_GAB1_SIGNALOSOME	0.35819	1.27359e-124	3.46485e-124
REACTOME_A_TETRASACCHARIDE_LINKER_SEQUENCE_IS_REQUIRED_FOR_GAG_SYNTHESIS	0.358055	1.96594e-81	3.80018e-81
REACTOME_MITOTIC_G2_G2_M_PHASES	0.357636	3.8784e-148	1.28432e-147
REACTOME_FANCONI_ANEMIA_PATHWAY	0.357616	3.03549e-84	6.02623e-84
BIOCARTA_PTC1_PATHWAY	0.357188	2.11246e-95	4.55165e-95
REACTOME_MEIOTIC_RECOMBINATION	0.356004	7.64455e-163	2.96961e-162
REACTOME_ZINC_INFLUX_INTO_CELLS_BY_THE_SLC39_GENE_FAMILY	0.355965	4.53054e-106	1.07194e-105
BIOCARTA_ARAP_PATHWAY	0.355558	2.35306e-96	5.13164e-96
REACTOME_PHOSPHORYLATION_SITE_MUTANTS_OF_CTNNB1_ARE_NOT_TARGETED_TO_THE_PROTEASOME_BY_THE_DESTRUCTION_COMPLEX	0.355395	5.94607e-76	1.10701e-75
REACTOME_ERYTHROPOIETIN_ACTIVATES_RAS	0.355073	6.39649e-115	1.61511e-114
REACTOME_INTERLEUKIN_12_SIGNALING	0.355017	2.86719e-125	7.86652e-125
REACTOME_TGF_BETA_RECEPTOR_SIGNALING_ACTIVATES_SMADS	0.35455	9.06975e-137	2.77589e-136
KEGG_VALINE_LEUCINE_AND_ISOLEUCINE_DEGRADATION	0.354352	7.05517e-96	1.53036e-95
REACTOME_RETROGRADE_TRANSPORT_AT_THE_TRANS_GOLGI_NETWORK	0.353693	7.63794e-91	1.59058e-90
BIOCARTA_RANBP2_PATHWAY	0.353523	4.54373e-76	8.46905e-76
REACTOME_TNFR1_INDUCED_NFKAPPAB_SIGNALING_PATHWAY	0.352916	3.01403e-97	6.59983e-97
REACTOME_REGULATION_OF_GENE_EXPRESSION_IN_LATE_STAGE_BRANCHING_MORPHOGENESIS_PANCREATIC_BUD_PRECURSOR_CELLS	0.352527	1.0173e-109	2.45367e-109
REACTOME_NUCLEAR_ENVELOPE_NE_REASSEMBLY	0.352434	1.37175e-126	3.80884e-126
REACTOME_SIGNALING_BY_FGFR3_FUSIONS_IN_CANCER	0.351936	6.71237e-117	1.73002e-116
REACTOME_NOTCH3_ACTIVATION_AND_TRANSMISSION_OF_SIGNAL_TO_THE_NUCLEUS	0.351457	6.60582e-184	3.26453e-183
REACTOME_UNFOLDED_PROTEIN_RESPONSE_UPR_	0.351397	4.98948e-127	1.39257e-126
REACTOME_SUMOYLATION_OF_TRANSCRIPTION_FACTORS	0.351218	7.28271e-152	2.5529e-151
BIOCARTA_CBL_PATHWAY	0.351096	5.01611e-72	9.09768e-72
BIOCARTA_TID_PATHWAY	0.350858	3.24825e-75	6.00592e-75
REACTOME_TNF_SIGNALING	0.350527	2.52906e-110	6.13658e-110
REACTOME_AMINO_ACIDS_REGULATE_MTORC1	0.350373	1.51821e-100	3.45067e-100
BIOCARTA_SODD_PATHWAY	0.349805	3.27532e-79	6.1978e-79
REACTOME_SUPPRESSION_OF_PHAGOSOMAL_MATURATION	0.348757	9.49544e-70	1.69554e-69
REACTOME_HEDGEHOG_OFF_STATE	0.348693	2.22669e-133	6.57829e-133
REACTOME_DEFECTIVE_EXT2_CAUSES_EXOSTOSES_2	0.348211	2.51289e-69	4.46736e-69
REACTOME_SIGNALING_BY_NOTCH1_PEST_DOMAIN_MUTANTS_IN_CANCER	0.347994	1.59904e-209	1.12841e-208
REACTOME_TICAM1_DEPENDENT_ACTIVATION_OF_IRF3_IRF7	0.347929	1.19379e-82	2.34122e-82
BIOCARTA_EIF4_PATHWAY	0.347078	7.06672e-82	1.37093e-81
BIOCARTA_EFP_PATHWAY	0.346617	7.61416e-143	2.45599e-142
BIOCARTA_EDG1_PATHWAY	0.344355	5.8709e-130	1.67031e-129
REACTOME_INFECTION_WITH_MYCOBACTERIUM_TUBERCULOSIS	0.343915	7.21056e-131	2.066e-130
REACTOME_CITRIC_ACID_CYCLE_TCA_CYCLE_	0.34243	6.02548e-61	1.01218e-60
BIOCARTA_ERAD_PATHWAY	0.341991	3.69581e-89	7.56962e-89
REACTOME_CD28_DEPENDENT_PI3K_AKT_SIGNALING	0.341017	4.6144e-197	2.67271e-196
REACTOME_PEROXISOMAL_LIPID_METABOLISM	0.340109	3.26269e-115	8.26412e-115
REACTOME_FCGAMMA_RECEPTOR_FCGR_DEPENDENT_PHAGOCYTOSIS	0.339968	8.11332e-152	2.83178e-151
REACTOME_TAK1_ACTIVATES_NFKB_BY_PHOSPHORYLATION_AND_ACTIVATION_OF_IKKS_COMPLEX	0.339794	1.51331e-96	3.30475e-96
BIOCARTA_ERK5_PATHWAY	0.339577	4.04745e-139	1.2725e-138
KEGG_SMALL_CELL_LUNG_CANCER	0.339421	8.5943e-204	5.44643e-203
REACTOME_CARGO_CONCENTRATION_IN_THE_ER	0.338523	8.74354e-153	3.09859e-152
REACTOME_GENE_AND_PROTEIN_EXPRESSION_BY_JAK_STAT_SIGNALING_AFTER_INTERLEUKIN_12_STIMULATION	0.337715	2.19933e-99	4.95692e-99
BIOCARTA_PTEN_PATHWAY	0.336836	4.82232e-109	1.16138e-108
REACTOME_INTERLEUKIN_35_SIGNALLING	0.33647	1.08836e-79	2.0619e-79
REACTOME_DEFECTS_IN_COBALAMIN_B12_METABOLISM	0.336018	1.02326e-72	1.86634e-72
REACTOME_P75NTR_RECRUITS_SIGNALLING_COMPLEXES	0.335381	4.71721e-84	9.35339e-84
REACTOME_REGULATION_OF_TNFR1_SIGNALING	0.335204	2.02846e-93	4.29619e-93
BIOCARTA_CARDIACEGF_PATHWAY	0.33502	1.13635e-87	2.30117e-87
REACTOME_CHOLESTEROL_BIOSYNTHESIS	0.334373	2.82141e-47	4.37562e-47
KEGG_LEISHMANIA_INFECTION	0.333677	1.98281e-63	3.40151e-63
REACTOME_SIGNALING_BY_TGFB_FAMILY_MEMBERS	0.332438	3.61979e-253	5.3178e-252
REACTOME_ASPARAGINE_N_LINKED_GLYCOSYLATION	0.331872	4.40622e-135	1.32844e-134
KEGG_THYROID_CANCER	0.33144	4.33292e-164	1.69951e-163
REACTOME_JNK_C_JUN_KINASES_PHOSPHORYLATION_AND_ACTIVATION_MEDIATED_BY_ACTIVATED_HUMAN_TAK1	0.331352	1.88057e-75	3.4811e-75
REACTOME_BBSOME_MEDIATED_CARGO_TARGETING_TO_CILIUM	0.331	1.48565e-75	2.75321e-75
REACTOME_SIGNALING_BY_PTK6	0.330906	3.08114e-205	1.99965e-204
REACTOME_CASPASE_ACTIVATION_VIA_EXTRINSIC_APOPTOTIC_SIGNALLING_PATHWAY	0.330851	4.27141e-118	1.10974e-117
REACTOME_SIGNALING_BY_NOTCH1	0.329919	1.47623e-181	6.99585e-181
REACTOME_INTERFERON_SIGNALING	0.328312	7.50948e-124	2.03613e-123
REACTOME_NEDDYLATION	0.328302	1.19499e-131	3.46075e-131
REACTOME_NEGATIVE_REGULATION_OF_MET_ACTIVITY	0.32823	8.99703e-96	1.94896e-95
REACTOME_COPII_MEDIATED_VESICLE_TRANSPORT	0.328002	5.562e-110	1.34554e-109
REACTOME_COSTIMULATION_BY_THE_CD28_FAMILY	0.327684	9.95066e-124	2.69351e-123
REACTOME_TRAF6_MEDIATED_NF_KB_ACTIVATION	0.327227	1.92156e-85	3.84311e-85
REACTOME_DAP12_INTERACTIONS	0.326076	2.29272e-87	4.6313e-87
REACTOME_REGULATION_OF_PYRUVATE_DEHYDROGENASE_PDH_COMPLEX	0.325935	6.23322e-95	1.3377e-94
REACTOME_INTRA_GOLGI_AND_RETROGRADE_GOLGI_TO_ER_TRAFFIC	0.324706	1.94553e-137	6.02294e-137
BIOCARTA_IL7_PATHWAY	0.324678	7.13017e-101	1.62745e-100
BIOCARTA_HES_PATHWAY	0.324479	1.41331e-78	2.66812e-78
REACTOME_DISEASES_ASSOCIATED_WITH_GLYCOSAMINOGLYCAN_METABOLISM	0.323827	3.39462e-80	6.48429e-80
REACTOME_INTERFERON_GAMMA_SIGNALING	0.323283	1.71695e-63	2.94855e-63
REACTOME_HCMV_EARLY_EVENTS	0.3232	1.19589e-100	2.72192e-100
REACTOME_RAB_GEFS_EXCHANGE_GTP_FOR_GDP_ON_RABS	0.322644	1.05111e-122	2.80869e-122

## Sheet: Table 2E GTEX_VS_IDH_Mut
Table : List of pathways up-regulated in IDH mutated glioma subtype compared to normal brain
pathway	logFC	P.Value	adj.P.Val
REACTOME_CONDENSATION_OF_PROMETAPHASE_CHROMOSOMES	0.774754	3.26942e-244	1.32085e-241
REACTOME_DERMATAN_SULFATE_BIOSYNTHESIS	0.744906	2.29392e-138	2.27422e-137
REACTOME_FOLDING_OF_ACTIN_BY_CCT_TRIC	0.73618	1.50528e-166	3.00313e-165
BIOCARTA_HSWI_SNF_PATHWAY	0.721822	6.04769e-185	2.27281e-183
REACTOME_ESTABLISHMENT_OF_SISTER_CHROMATID_COHESION	0.704343	1.23918e-169	2.90218e-168
REACTOME_UNWINDING_OF_DNA	0.693394	1.14952e-162	1.95539e-161
REACTOME_POLYMERASE_SWITCHING	0.692535	1.45311e-160	2.25791e-159
BIOCARTA_RNA_PATHWAY	0.683916	9.31304e-141	9.7096e-140
REACTOME_CALNEXIN_CALRETICULIN_CYCLE	0.679217	7.71919e-183	2.59879e-181
BIOCARTA_ARF_PATHWAY	0.667705	8.20145e-241	2.20892e-238
REACTOME_RRNA_MODIFICATION_IN_THE_NUCLEUS_AND_CYTOSOL	0.664012	3.89659e-179	1.21094e-177
BIOCARTA_EIF2_PATHWAY	0.657254	1.72148e-132	1.4565e-131
REACTOME_DEPOSITION_OF_NEW_CENPA_CONTAINING_NUCLEOSOMES_AT_THE_CENTROMERE	0.656763	1.47337e-213	1.25314e-211
REACTOME_DNA_STRAND_ELONGATION	0.653	4.49816e-165	8.16745e-164
BIOCARTA_PROTEASOME_PATHWAY	0.652308	1.09176e-125	7.7381e-125
REACTOME_N_GLYCAN_TRIMMING_IN_THE_ER_AND_CALNEXIN_CALRETICULIN_CYCLE	0.650548	1.25958e-168	2.82705e-167
REACTOME_ANTIGEN_PRESENTATION_FOLDING_ASSEMBLY_AND_PEPTIDE_LOADING_OF_CLASS_I_MHC	0.647652	6.10146e-142	6.44442e-141
BIOCARTA_TEL_PATHWAY	0.64058	2.0119e-248	1.62562e-245
REACTOME_ER_QUALITY_CONTROL_COMPARTMENT_ERQC_	0.63958	1.85616e-166	3.65799e-165
REACTOME_NUCLEOBASE_BIOSYNTHESIS	0.63944	1.38228e-235	2.79221e-233
REACTOME_MRNA_DECAY_BY_5_TO_3_EXORIBONUCLEASE	0.630347	7.95134e-133	6.7986e-132
REACTOME_TELOMERE_C_STRAND_SYNTHESIS_INITIATION	0.62599	2.75685e-122	1.75396e-121
REACTOME_REGULATED_PROTEOLYSIS_OF_P75NTR	0.625734	1.42991e-129	1.12719e-128
REACTOME_CONDENSATION_OF_PROPHASE_CHROMOSOMES	0.624429	5.20843e-141	5.46547e-140
BIOCARTA_RB_PATHWAY	0.622234	2.54982e-236	5.88644e-234
REACTOME_ABERRANT_REGULATION_OF_MITOTIC_G1_S_TRANSITION_IN_CANCER_DUE_TO_RB1_DEFECTS	0.616586	2.70373e-213	2.18461e-211
REACTOME_MISMATCH_REPAIR	0.616317	5.51942e-166	1.06183e-164
REACTOME_POLYMERASE_SWITCHING_ON_THE_C_STRAND_OF_THE_TELOMERE	0.615244	4.28717e-132	3.58967e-131
REACTOME_ACTIVATION_OF_THE_MRNA_UPON_BINDING_OF_THE_CAP_BINDING_COMPLEX_AND_EIFS_AND_SUBSEQUENT_BINDING_TO_43S	0.615017	2.71781e-104	1.20659e-103
BIOCARTA_RANMS_PATHWAY	0.613711	1.19543e-136	1.14309e-135
BIOCARTA_MHC_PATHWAY	0.610354	2.19246e-66	5.48455e-66
REACTOME_LAGGING_STRAND_SYNTHESIS	0.609839	9.72797e-130	7.70608e-129
REACTOME_CLASS_I_PEROXISOMAL_MEMBRANE_PROTEIN_IMPORT	0.609772	9.65061e-165	1.73282e-163
REACTOME_MITOTIC_TELOPHASE_CYTOKINESIS	0.608409	3.73012e-121	2.30953e-120
REACTOME_COHESIN_LOADING_ONTO_CHROMATIN	0.607304	4.0882e-93	1.46812e-92
REACTOME_SNRNP_ASSEMBLY	0.607174	2.28844e-129	1.76943e-128
REACTOME_PURINE_RIBONUCLEOSIDE_MONOPHOSPHATE_BIOSYNTHESIS	0.60661	1.5818e-216	1.4201e-214
REACTOME_HOMOLOGOUS_DNA_PAIRING_AND_STRAND_EXCHANGE	0.606501	2.43809e-227	3.58177e-225
BIOCARTA_P53_PATHWAY	0.605437	2.71051e-161	4.33681e-160
REACTOME_INHIBITION_OF_REPLICATION_INITIATION_OF_DAMAGED_DNA_BY_RB1_E2F1	0.60334	2.20864e-172	5.85109e-171
REACTOME_PROCESSIVE_SYNTHESIS_ON_THE_LAGGING_STRAND	0.602389	3.73293e-123	2.46221e-122
BIOCARTA_ATM_PATHWAY	0.602319	6.39418e-151	8.2008e-150
REACTOME_TRANSLESION_SYNTHESIS_BY_POLH	0.598671	1.90442e-128	1.43141e-127
REACTOME_TELOMERE_C_STRAND_LAGGING_STRAND_SYNTHESIS	0.597996	3.60608e-129	2.74879e-128
REACTOME_REGULATION_OF_KIT_SIGNALING	0.596073	1.55798e-204	9.68344e-203
REACTOME_PENTOSE_PHOSPHATE_PATHWAY	0.594301	2.22102e-181	7.17833e-180
REACTOME_TRANSLATION	0.593155	1.55874e-137	1.49936e-136
REACTOME_REMOVAL_OF_THE_FLAP_INTERMEDIATE_FROM_THE_C_STRAND	0.592322	2.66932e-131	2.20083e-130
REACTOME_RESOLUTION_OF_D_LOOP_STRUCTURES_THROUGH_SYNTHESIS_DEPENDENT_STRAND_ANNEALING_SDSA_	0.591933	3.23183e-241	1.04453e-238
KEGG_DNA_REPLICATION	0.591811	1.15469e-163	2.05053e-162
REACTOME_SRP_DEPENDENT_COTRANSLATIONAL_PROTEIN_TARGETING_TO_MEMBRANE	0.590418	9.57771e-88	3.08934e-87
REACTOME_SIGNALING_BY_PDGFR_IN_DISEASE	0.590363	7.03717e-206	4.54883e-204
REACTOME_CHOLESTEROL_BIOSYNTHESIS	0.589895	1.1452e-100	4.73309e-100
REACTOME_HDR_THROUGH_SINGLE_STRAND_ANNEALING_SSA_	0.58768	9.53462e-197	4.66907e-195
REACTOME_PROCESSIVE_SYNTHESIS_ON_THE_C_STRAND_OF_THE_TELOMERE	0.58666	1.89686e-126	1.35634e-125
REACTOME_NUCLEAR_IMPORT_OF_REV_PROTEIN	0.5859	3.42316e-107	1.60809e-106
REACTOME_RUNX3_REGULATES_P14_ARF	0.584389	3.55033e-123	2.35136e-122
REACTOME_RRNA_PROCESSING	0.582518	2.43069e-127	1.77737e-126
KEGG_PROTEIN_EXPORT	0.582205	6.00301e-111	3.03152e-110
REACTOME_REGULATION_OF_RUNX3_EXPRESSION_AND_ACTIVITY	0.581571	2.68692e-144	2.95379e-143
REACTOME_TRANSCRIPTIONAL_REGULATION_BY_E2F6	0.5801	8.02066e-149	1.01261e-147
REACTOME_EUKARYOTIC_TRANSLATION_INITIATION	0.575302	1.23303e-84	3.8099e-84
REACTOME_DISEASES_ASSOCIATED_WITH_N_GLYCOSYLATION_OF_PROTEINS	0.574144	1.18422e-106	5.46772e-106
KEGG_RIBOSOME	0.573818	8.51588e-68	2.17061e-67
REACTOME_CHROMOSOME_MAINTENANCE	0.569781	2.85415e-183	9.8134e-182
REACTOME_ERCC6_CSB_AND_EHMT2_G9A_POSITIVELY_REGULATE_RRNA_EXPRESSION	0.569443	2.12858e-163	3.7389e-162
BIOCARTA_CHEMICAL_PATHWAY	0.565438	1.28768e-202	6.71257e-201
REACTOME_PEXOPHAGY	0.565413	6.66422e-123	4.34249e-122
REACTOME_SUMOYLATION_OF_RNA_BINDING_PROTEINS	0.56388	4.21138e-111	2.14012e-110
REACTOME_SIGNALING_BY_PDGFRA_TRANSMEMBRANE_JUXTAMEMBRANE_AND_KINASE_DOMAIN_MUTANTS	0.563747	6.38125e-154	8.73907e-153
REACTOME_POSITIVE_EPIGENETIC_REGULATION_OF_RRNA_EXPRESSION	0.563736	3.63392e-151	4.73582e-150
BIOCARTA_ATRBRCA_PATHWAY	0.557888	1.70206e-165	3.1256e-164
KEGG_MISMATCH_REPAIR	0.557206	1.44762e-153	1.94947e-152
REACTOME_SUMOYLATION_OF_SUMOYLATION_PROTEINS	0.556764	9.83712e-96	3.69693e-95
REACTOME_INTERACTIONS_OF_VPR_WITH_HOST_CELLULAR_PROTEINS	0.55654	8.14966e-104	3.55942e-103
REACTOME_MRNA_SPLICING_MINOR_PATHWAY	0.556089	1.85409e-125	1.29706e-124
REACTOME_CHONDROITIN_SULFATE_BIOSYNTHESIS	0.555329	6.36636e-102	2.67918e-101
REACTOME_NUCLEAR_PORE_COMPLEX_NPC_DISASSEMBLY	0.554832	3.72099e-135	3.35929e-134
REACTOME_B_WICH_COMPLEX_POSITIVELY_REGULATES_RRNA_EXPRESSION	0.553426	1.15348e-125	8.13988e-125
REACTOME_ATF6_ATF6_ALPHA_ACTIVATES_CHAPERONES	0.553391	6.08697e-93	2.18105e-92
REACTOME_CROSS_PRESENTATION_OF_SOLUBLE_EXOGENOUS_ANTIGENS_ENDOSOMES_	0.553322	2.46749e-146	2.91056e-145
REACTOME_INTERACTIONS_OF_REV_WITH_HOST_CELLULAR_PROTEINS	0.552529	3.24493e-99	1.29158e-98
REACTOME_NOTCH4_INTRACELLULAR_DOMAIN_REGULATES_TRANSCRIPTION	0.552191	3.11523e-162	5.13695e-161
REACTOME_VIRAL_MESSENGER_RNA_SYNTHESIS	0.551875	9.11943e-113	4.80033e-112
REACTOME_TRANSCRIPTIONAL_REGULATION_BY_RUNX3	0.551238	8.84576e-210	6.21511e-208
REACTOME_TRNA_AMINOACYLATION	0.5511	9.41904e-107	4.3739e-106
REACTOME_ATF6_ATF6_ALPHA_ACTIVATES_CHAPERONE_GENES	0.550883	3.60885e-82	1.08602e-81
KEGG_GLYCOSAMINOGLYCAN_BIOSYNTHESIS_CHONDROITIN_SULFATE	0.55031	1.1342e-188	4.69967e-187
REACTOME_HCMV_LATE_EVENTS	0.549866	2.24517e-135	2.08517e-134
REACTOME_SUMOYLATION_OF_UBIQUITINYLATION_PROTEINS	0.549384	9.74259e-94	3.54595e-93
REACTOME_INFLUENZA_INFECTION	0.549122	5.22849e-103	2.24118e-102
REACTOME_ASSEMBLY_OF_THE_PRE_REPLICATIVE_COMPLEX	0.548139	7.63886e-157	1.08284e-155
REACTOME_SUMOYLATION_OF_DNA_REPLICATION_PROTEINS	0.548095	2.28667e-115	1.2484e-114
REACTOME_POSTMITOTIC_NUCLEAR_PORE_COMPLEX_NPC_REFORMATION	0.547474	1.39786e-100	5.76261e-100
REACTOME_EUKARYOTIC_TRANSLATION_ELONGATION	0.547039	2.45333e-64	5.97976e-64
REACTOME_DNA_DAMAGE_BYPASS	0.546585	1.17208e-167	2.59464e-166
REACTOME_TRANSLESION_SYNTHESIS_BY_Y_FAMILY_DNA_POLYMERASES_BYPASSES_LESIONS_ON_DNA_TEMPLATE	0.546474	3.14373e-176	9.07191e-175
REACTOME_SUMOYLATION_OF_CHROMATIN_ORGANIZATION_PROTEINS	0.546207	1.73425e-126	1.24558e-125
REACTOME_METABOLISM_OF_FOLATE_AND_PTERINES	0.546085	1.10897e-165	2.05989e-164
REACTOME_TRANSPORT_OF_THE_SLBP_DEPENDANT_MATURE_MRNA	0.545765	2.28426e-94	8.42778e-94
REACTOME_NOTCH3_INTRACELLULAR_DOMAIN_REGULATES_TRANSCRIPTION	0.544961	1.08576e-190	4.74212e-189
REACTOME_NONSENSE_MEDIATED_DECAY_NMD_	0.544643	1.15193e-79	3.36621e-79
REACTOME_SIGNALING_BY_NOTCH4	0.544637	2.0901e-194	9.9341e-193
BIOCARTA_EIF_PATHWAY	0.54426	1.97362e-92	6.94852e-92
REACTOME_E3_UBIQUITIN_LIGASES_UBIQUITINATE_TARGET_PROTEINS	0.543749	1.66843e-115	9.17068e-115
REACTOME_REGULATION_OF_EXPRESSION_OF_SLITS_AND_ROBOS	0.543022	8.9833e-111	4.52243e-110
REACTOME_STABILIZATION_OF_P53	0.542705	6.13719e-133	5.30358e-132
REACTOME_EXTENSION_OF_TELOMERES	0.542521	1.52112e-159	2.27604e-158
REACTOME_ACTIVATION_OF_ATR_IN_RESPONSE_TO_REPLICATION_STRESS	0.542163	4.32957e-157	6.19167e-156
REACTOME_FORMATION_OF_RNA_POL_II_ELONGATION_COMPLEX_	0.541259	1.04273e-117	6.01801e-117
REACTOME_POLO_LIKE_KINASE_MEDIATED_EVENTS	0.541101	1.3076e-177	3.98696e-176
REACTOME_DNA_REPLICATION_PRE_INITIATION	0.540362	2.37681e-180	7.53123e-179
BIOCARTA_SRCRPTP_PATHWAY	0.539942	8.67394e-161	1.37422e-159
REACTOME_SUMOYLATION_OF_DNA_DAMAGE_RESPONSE_AND_REPAIR_PROTEINS	0.538905	1.74357e-123	1.15951e-122
REACTOME_DEFECTIVE_CFTR_CAUSES_CYSTIC_FIBROSIS	0.538638	2.38569e-129	1.83585e-128
REACTOME_SELENOAMINO_ACID_METABOLISM	0.538147	7.73619e-75	2.15546e-74
BIOCARTA_VDR_PATHWAY	0.537215	5.77249e-145	6.52332e-144
REACTOME_RESOLUTION_OF_AP_SITES_VIA_THE_MULTIPLE_NUCLEOTIDE_PATCH_REPLACEMENT_PATHWAY	0.536737	7.54026e-126	5.36786e-125
REACTOME_TRANSPORT_OF_MATURE_MRNAS_DERIVED_FROM_INTRONLESS_TRANSCRIPTS	0.536347	8.0491e-93	2.86505e-92
REACTOME_RUNX3_REGULATES_NOTCH_SIGNALING	0.535921	8.81966e-138	8.53447e-137
BIOCARTA_MCM_PATHWAY	0.535796	6.29917e-136	5.91829e-135
REACTOME_DEGRADATION_OF_AXIN	0.535769	1.18525e-122	7.66148e-122
REACTOME_MITOCHONDRIAL_TRANSLATION	0.534669	1.06554e-98	4.18958e-98
REACTOME_TELOMERE_MAINTENANCE	0.534539	3.02084e-150	3.84384e-149
REACTOME_REGULATION_OF_CHOLESTEROL_BIOSYNTHESIS_BY_SREBP_SREBF_	0.534063	1.0996e-169	2.61316e-168
KEGG_TERPENOID_BACKBONE_BIOSYNTHESIS	0.53309	2.13544e-103	9.22692e-103
REACTOME_DEADENYLATION_DEPENDENT_MRNA_DECAY	0.530831	5.73324e-102	2.41904e-101
REACTOME_ENDOSOMAL_SORTING_COMPLEX_REQUIRED_FOR_TRANSPORT_ESCRT_	0.530548	5.09103e-124	3.42796e-123
REACTOME_E2F_MEDIATED_REGULATION_OF_DNA_REPLICATION	0.529345	2.88447e-131	2.36615e-130
REACTOME_RNA_POLYMERASE_I_TRANSCRIPTION_INITIATION	0.52837	3.73079e-127	2.70357e-126
REACTOME_TERMINATION_OF_TRANSLESION_DNA_SYNTHESIS	0.528324	3.58056e-176	1.01512e-174
REACTOME_MITOTIC_G1_PHASE_AND_G1_S_TRANSITION	0.527469	1.32954e-219	1.43235e-217
REACTOME_G2_M_CHECKPOINTS	0.52686	6.94265e-176	1.93437e-174
REACTOME_ABORTIVE_ELONGATION_OF_HIV_1_TRANSCRIPT_IN_THE_ABSENCE_OF_TAT	0.526727	1.04221e-103	4.53963e-103
REACTOME_RESPONSE_OF_EIF2AK4_GCN2_TO_AMINO_ACID_DEFICIENCY	0.526628	8.07672e-67	2.03302e-66
REACTOME_TRANSCRIPTIONAL_REGULATION_BY_SMALL_RNAS	0.525531	5.96608e-99	2.35726e-98
REACTOME_ACTIVATION_OF_THE_PRE_REPLICATIVE_COMPLEX	0.524793	1.62881e-167	3.46337e-166
REACTOME_HDR_THROUGH_HOMOLOGOUS_RECOMBINATION_HRR_	0.524677	7.82611e-170	1.88761e-168
REACTOME_MTORC1_MEDIATED_SIGNALLING	0.524284	1.81995e-116	1.02833e-115
REACTOME_RUNX1_INTERACTS_WITH_CO_FACTORS_WHOSE_PRECISE_EFFECT_ON_RUNX1_TARGETS_IS_NOT_KNOWN	0.524168	2.47851e-167	5.13497e-166
REACTOME_PCNA_DEPENDENT_LONG_PATCH_BASE_EXCISION_REPAIR	0.523569	1.70631e-122	1.09856e-121
REACTOME_HIV_TRANSCRIPTION_ELONGATION	0.523323	2.13781e-110	1.06627e-109
REACTOME_REGULATION_OF_PTEN_STABILITY_AND_ACTIVITY	0.523284	7.69328e-133	6.61295e-132
REACTOME_SLBP_DEPENDENT_PROCESSING_OF_REPLICATION_DEPENDENT_HISTONE_PRE_MRNAS	0.522832	3.34719e-91	1.14356e-90
REACTOME_MITOCHONDRIAL_TRNA_AMINOACYLATION	0.522067	1.70867e-93	6.1772e-93
KEGG_SPLICEOSOME	0.521706	5.49554e-104	2.4331e-103
BIOCARTA_EGFR_SMRTE_PATHWAY	0.521326	6.919e-116	3.82915e-115
REACTOME_PROCESSING_OF_INTRONLESS_PRE_MRNAS	0.520858	1.25307e-88	4.09082e-88
REACTOME_MRNA_SPLICING	0.520789	3.44706e-99	1.36866e-98
REACTOME_NS1_MEDIATED_EFFECTS_ON_HOST_PATHWAYS	0.520714	6.68256e-112	3.46122e-111
REACTOME_HDACS_DEACETYLATE_HISTONES	0.518963	7.11862e-171	1.79745e-169
REACTOME_TRANSCRIPTION_OF_E2F_TARGETS_UNDER_NEGATIVE_CONTROL_BY_DREAM_COMPLEX	0.518085	7.00399e-194	3.23384e-192
REACTOME_ACTIVATION_OF_GENE_EXPRESSION_BY_SREBF_SREBP_	0.51777	1.0774e-165	2.04833e-164
REACTOME_DUAL_INCISION_IN_TC_NER	0.516596	1.35735e-114	7.28729e-114
REACTOME_RECOGNITION_OF_DNA_DAMAGE_BY_PCNA_CONTAINING_REPLICATION_COMPLEX	0.515991	6.35434e-124	4.26083e-123
KEGG_AMINOACYL_TRNA_BIOSYNTHESIS	0.515603	6.62666e-92	2.3079e-91
REACTOME_PROTEIN_UBIQUITINATION	0.515573	7.4204e-109	3.60101e-108
REACTOME_RNA_POLYMERASE_I_PROMOTER_ESCAPE	0.515531	2.63817e-100	1.08481e-99
REACTOME_ANTIGEN_PROCESSING_CROSS_PRESENTATION	0.515224	7.93992e-118	4.59889e-117
KEGG_NON_HOMOLOGOUS_END_JOINING	0.514633	7.32532e-135	6.54017e-134
REACTOME_FORMATION_OF_SENESCENCE_ASSOCIATED_HETEROCHROMATIN_FOCI_SAHF_	0.514149	8.12788e-143	8.69845e-142
REACTOME_TICAM1_TRAF6_DEPENDENT_INDUCTION_OF_TAK1_COMPLEX	0.513111	5.50571e-114	2.93638e-113
REACTOME_EPIGENETIC_REGULATION_OF_GENE_EXPRESSION	0.512994	4.8977e-123	3.21735e-122
KEGG_NUCLEOTIDE_EXCISION_REPAIR	0.512454	3.7308e-125	2.59869e-124
REACTOME_ASYMMETRIC_LOCALIZATION_OF_PCP_PROTEINS	0.511935	1.14592e-159	1.73066e-158
REACTOME_HIV_ELONGATION_ARREST_AND_RECOVERY	0.511717	1.57451e-99	6.29804e-99
REACTOME_G1_S_DNA_DAMAGE_CHECKPOINTS	0.511672	1.94542e-143	2.09587e-142
REACTOME_RESOLUTION_OF_D_LOOP_STRUCTURES	0.511599	1.23921e-162	2.08601e-161
REACTOME_DUAL_INCISION_IN_GG_NER	0.511432	2.18993e-111	1.12347e-110
REACTOME_EXPORT_OF_VIRAL_RIBONUCLEOPROTEINS_FROM_NUCLEUS	0.510622	1.35752e-87	4.33548e-87
BIOCARTA_RELA_PATHWAY	0.510613	6.85709e-88	2.21621e-87
REACTOME_TP53_REGULATES_TRANSCRIPTION_OF_DNA_REPAIR_GENES	0.509299	2.67886e-122	1.71108e-121
REACTOME_S_PHASE	0.509268	3.59343e-148	4.46691e-147
REACTOME_TRANSLESION_SYNTHESIS_BY_POLK	0.509151	1.67841e-91	5.77086e-91
REACTOME_FORMATION_OF_THE_EARLY_ELONGATION_COMPLEX	0.507437	2.64668e-101	1.10233e-100
REACTOME_HEDGEHOG_LIGAND_BIOGENESIS	0.507385	5.826e-138	5.70595e-137
REACTOME_NEGATIVE_EPIGENETIC_REGULATION_OF_RRNA_EXPRESSION	0.507008	3.85932e-109	1.90142e-108
REACTOME_DISEASES_OF_MITOTIC_CELL_CYCLE	0.506971	7.79827e-204	4.50072e-202
REACTOME_PECAM1_INTERACTIONS	0.50664	5.11613e-80	1.50321e-79
REACTOME_DEADENYLATION_OF_MRNA	0.506598	2.27717e-83	6.94323e-83
REACTOME_SIGNALING_BY_ROBO_RECEPTORS	0.506313	4.34297e-129	3.29495e-128
KEGG_RNA_POLYMERASE	0.506146	8.63539e-99	3.40361e-98
REACTOME_RECOGNITION_AND_ASSOCIATION_OF_DNA_GLYCOSYLASE_WITH_SITE_CONTAINING_AN_AFFECTED_PURINE	0.505601	1.67627e-105	7.60916e-105
BIOCARTA_CTCF_PATHWAY	0.50536	5.56534e-129	4.20261e-128
REACTOME_CELL_CYCLE_CHECKPOINTS	0.504387	2.43611e-183	8.55816e-182
REACTOME_INHIBITION_OF_DNA_RECOMBINATION_AT_TELOMERE	0.504202	5.00794e-92	1.74791e-91
REACTOME_NEGATIVE_REGULATION_OF_NOTCH4_SIGNALING	0.503471	2.80564e-94	1.03278e-93
KEGG_BASE_EXCISION_REPAIR	0.503313	2.31399e-146	2.74956e-145
KEGG_HOMOLOGOUS_RECOMBINATION	0.503278	3.4384e-147	4.14661e-146
REACTOME_RNA_POLYMERASE_I_TRANSCRIPTION	0.503275	1.21196e-117	6.94514e-117
KEGG_PROTEASOME	0.503267	1.15519e-109	5.72632e-109
REACTOME_PROCESSING_OF_CAPPED_INTRONLESS_PRE_MRNA	0.502917	3.3468e-92	1.17066e-91
REACTOME_ENDOSOMAL_VACUOLAR_PATHWAY	0.502671	4.40158e-48	8.59052e-48
REACTOME_GOLGI_CISTERNAE_PERICENTRIOLAR_STACK_REORGANIZATION	0.502137	2.02622e-129	1.58182e-128
REACTOME_CYCLIN_D_ASSOCIATED_EVENTS_IN_G1	0.500999	1.14612e-203	6.33449e-202
REACTOME_SIGNALING_BY_KIT_IN_DISEASE	0.500879	1.47244e-167	3.2155e-166
REACTOME_UCH_PROTEINASES	0.499499	4.88562e-130	3.94758e-129
REACTOME_RNA_POLYMERASE_I_TRANSCRIPTION_TERMINATION	0.499114	1.07437e-93	3.90153e-93
REACTOME_TRANSCRIPTION_COUPLED_NUCLEOTIDE_EXCISION_REPAIR_TC_NER_	0.498675	1.06048e-102	4.5337e-102
REACTOME_EARLY_PHASE_OF_HIV_LIFE_CYCLE	0.498028	1.35887e-146	1.62661e-145
REACTOME_PROCESSING_OF_DNA_DOUBLE_STRAND_BREAK_ENDS	0.497585	6.02492e-148	7.37596e-147
REACTOME_PROCESSING_OF_CAPPED_INTRON_CONTAINING_PRE_MRNA	0.496626	3.19398e-92	1.11963e-91
REACTOME_RMTS_METHYLATE_HISTONE_ARGININES	0.496158	4.52541e-111	2.2925e-110
REACTOME_FORMATION_OF_TC_NER_PRE_INCISION_COMPLEX	0.495324	3.69194e-96	1.39397e-95
REACTOME_MITOTIC_SPINDLE_CHECKPOINT	0.495229	3.31496e-177	9.73995e-176
REACTOME_ORC1_REMOVAL_FROM_CHROMATIN	0.494828	2.70733e-120	1.65721e-119
REACTOME_SCF_SKP2_MEDIATED_DEGRADATION_OF_P27_P21	0.493111	1.85784e-108	8.96201e-108
REACTOME_TRNA_PROCESSING_IN_THE_NUCLEUS	0.492976	2.01282e-90	6.77649e-90
REACTOME_APC_C_CDH1_MEDIATED_DEGRADATION_OF_CDC20_AND_OTHER_APC_C_CDH1_TARGETED_PROTEINS_IN_LATE_MITOSIS_EARLY_G1	0.492925	3.80501e-115	2.05649e-114
REACTOME_DNA_DAMAGE_RECOGNITION_IN_GG_NER	0.492867	2.03241e-98	7.8762e-98
REACTOME_DNA_REPLICATION	0.492277	6.05672e-146	6.99119e-145
REACTOME_RNA_POLYMERASE_III_TRANSCRIPTION_TERMINATION	0.491179	6.38379e-93	2.28235e-92
REACTOME_HOMOLOGY_DIRECTED_REPAIR	0.491138	2.21883e-136	2.10919e-135
KEGG_CELL_CYCLE	0.491112	4.6956e-280	7.58809e-277
KEGG_RNA_DEGRADATION	0.491062	1.64194e-92	5.79338e-92
REACTOME_RORA_ACTIVATES_GENE_EXPRESSION	0.490215	1.88732e-116	1.06269e-115
REACTOME_AUF1_HNRNP_D0_BINDS_AND_DESTABILIZES_MRNA	0.489217	9.21511e-105	4.11371e-104
REACTOME_ASSEMBLY_OF_THE_HIV_VIRION	0.488422	3.00115e-93	1.08015e-92
REACTOME_HIV_LIFE_CYCLE	0.487426	1.81605e-111	9.3463e-111
REACTOME_HATS_ACETYLATE_HISTONES	0.4874	2.28921e-86	7.26789e-86
REACTOME_ASSOCIATION_OF_TRIC_CCT_WITH_TARGET_PROTEINS_DURING_BIOSYNTHESIS	0.486383	2.97665e-148	3.72889e-147
REACTOME_NONHOMOLOGOUS_END_JOINING_NHEJ_	0.484267	1.22068e-92	4.33541e-92
REACTOME_REGULATION_OF_SIGNALING_BY_CBL	0.483379	1.27843e-131	1.05946e-130
REACTOME_RNA_POLYMERASE_III_TRANSCRIPTION_INITIATION_FROM_TYPE_1_PROMOTER	0.482818	7.36099e-87	2.34161e-86
REACTOME_DEGRADATION_OF_DVL	0.482683	2.91885e-100	1.19414e-99
KEGG_LYSINE_DEGRADATION	0.482678	1.32414e-160	2.07748e-159
REACTOME_NUCLEOTIDE_EXCISION_REPAIR	0.482592	1.2557e-96	4.77461e-96
BIOCARTA_G1_PATHWAY	0.482397	4.80373e-146	5.58477e-145
KEGG_N_GLYCAN_BIOSYNTHESIS	0.481629	4.06758e-140	4.16026e-139
REACTOME_MATURATION_OF_NUCLEOPROTEIN	0.481595	1.43535e-145	1.64505e-144
REACTOME_MRNA_CAPPING	0.481563	1.95344e-90	6.5903e-90
REACTOME_G1_S_SPECIFIC_TRANSCRIPTION	0.481488	5.18165e-225	6.97795e-223
REACTOME_RUNX1_REGULATES_TRANSCRIPTION_OF_GENES_INVOLVED_IN_DIFFERENTIATION_OF_HSCS	0.481392	1.84505e-140	1.91128e-139
REACTOME_DNA_DOUBLE_STRAND_BREAK_REPAIR	0.479595	5.27961e-144	5.72607e-143
REACTOME_DEFECTS_IN_VITAMIN_AND_COFACTOR_METABOLISM	0.478597	3.5192e-107	1.64841e-106
REACTOME_BASE_EXCISION_REPAIR	0.477871	1.58448e-103	6.86465e-103
REACTOME_APC_C_MEDIATED_DEGRADATION_OF_CELL_CYCLE_PROTEINS	0.476935	1.55418e-129	1.2192e-128
REACTOME_REGULATION_OF_RAS_BY_GAPS	0.476608	5.49216e-114	2.93638e-113
REACTOME_DNA_REPAIR	0.476095	1.49072e-121	9.30116e-121
REACTOME_ANTIVIRAL_MECHANISM_BY_IFN_STIMULATED_GENES	0.47497	2.51856e-146	2.94927e-145
REACTOME_ABC_TRANSPORTER_DISORDERS	0.47478	2.46827e-163	4.28895e-162
REACTOME_SYNTHESIS_OF_PIPS_AT_THE_LATE_ENDOSOME_MEMBRANE	0.47423	1.81039e-76	5.15978e-76
BIOCARTA_CELLCYCLE_PATHWAY	0.473995	1.22106e-216	1.16073e-214
REACTOME_CYCLIN_A_CDK2_ASSOCIATED_EVENTS_AT_S_PHASE_ENTRY	0.473893	1.30349e-120	8.00926e-120
BIOCARTA_RACCYCD_PATHWAY	0.473809	1.7636e-157	2.59088e-156
REACTOME_BUTYRATE_RESPONSE_FACTOR_1_BRF1_BINDS_AND_DESTABILIZES_MRNA	0.472642	1.13638e-103	4.93655e-103
REACTOME_NRIF_SIGNALS_CELL_DEATH_FROM_THE_NUCLEUS	0.471478	7.39902e-104	3.24033e-103
REACTOME_HIV_INFECTION	0.470391	2.68437e-118	1.58319e-117
REACTOME_DEGRADATION_OF_BETA_CATENIN_BY_THE_DESTRUCTION_COMPLEX	0.470263	4.25306e-122	2.68474e-121
REACTOME_G2_M_DNA_DAMAGE_CHECKPOINT	0.470113	7.33563e-145	8.23221e-144
BIOCARTA_IGF1MTOR_PATHWAY	0.46965	2.38984e-101	9.97928e-101
REACTOME_P75NTR_SIGNALS_VIA_NF_KB	0.4696	2.81869e-90	9.46988e-90
REACTOME_INTERLEUKIN_27_SIGNALING	0.469596	1.67356e-99	6.67772e-99
REACTOME_FORMATION_OF_THE_BETA_CATENIN_TCF_TRANSACTIVATING_COMPLEX	0.469464	6.82407e-153	9.03909e-152
REACTOME_SUMOYLATION	0.469361	2.79982e-145	3.18627e-144
REACTOME_DECTIN_1_MEDIATED_NONCANONICAL_NF_KB_SIGNALING	0.46889	1.87092e-105	8.46893e-105
REACTOME_TRNA_PROCESSING	0.467953	1.23755e-85	3.86078e-85
REACTOME_GAP_FILLING_DNA_REPAIR_SYNTHESIS_AND_LIGATION_IN_GG_NER	0.467642	3.54935e-96	1.34642e-95
REACTOME_IRF3_MEDIATED_INDUCTION_OF_TYPE_I_IFN	0.466776	1.33857e-113	7.11557e-113
REACTOME_HOST_INTERACTIONS_OF_HIV_FACTORS	0.466043	1.30795e-121	8.19241e-121
REACTOME_GLOBAL_GENOME_NUCLEOTIDE_EXCISION_REPAIR_GG_NER_	0.464928	2.88387e-89	9.53034e-89
REACTOME_SUMOYLATION_OF_TRANSCRIPTION_COFACTORS	0.464149	1.08412e-87	3.48298e-87
REACTOME_INITIATION_OF_NUCLEAR_ENVELOPE_NE_REFORMATION	0.464059	3.38477e-118	1.98902e-117
REACTOME_DISEASES_ASSOCIATED_WITH_GLYCOSYLATION_PRECURSOR_BIOSYNTHESIS	0.463087	1.51215e-81	4.51688e-81
REACTOME_FCERI_MEDIATED_NF_KB_ACTIVATION	0.462002	2.02432e-115	1.10892e-114
REACTOME_REGULATION_OF_MRNA_STABILITY_BY_PROTEINS_THAT_BIND_AU_RICH_ELEMENTS	0.461301	4.08928e-120	2.49369e-119
REACTOME_MITOTIC_METAPHASE_AND_ANAPHASE	0.461277	7.4659e-145	8.32062e-144
REACTOME_CELL_CYCLE_MITOTIC	0.459487	3.58746e-162	5.85589e-161
REACTOME_ZINC_INFLUX_INTO_CELLS_BY_THE_SLC39_GENE_FAMILY	0.458909	3.20264e-115	1.73673e-114
REACTOME_TRANSCRIPTION_OF_THE_HIV_GENOME	0.458581	1.23138e-90	4.16299e-90
REACTOME_NF_KB_IS_ACTIVATED_AND_SIGNALS_SURVIVAL	0.458101	1.77013e-75	4.96621e-75
REACTOME_RNA_POLYMERASE_III_TRANSCRIPTION	0.457538	2.07554e-83	6.34041e-83
REACTOME_TRISTETRAPROLIN_TTP_ZFP36_BINDS_AND_DESTABILIZES_MRNA	0.45639	9.5214e-92	3.30184e-91
REACTOME_SWITCHING_OF_ORIGINS_TO_A_POST_REPLICATIVE_STATE	0.456373	2.82218e-103	1.21294e-102
REACTOME_MITOTIC_PROPHASE	0.456135	7.67657e-117	4.35275e-116
REACTOME_APOPTOTIC_FACTOR_MEDIATED_RESPONSE	0.455312	3.35669e-130	2.72584e-129
REACTOME_BASE_EXCISION_REPAIR_AP_SITE_FORMATION	0.454897	3.20796e-91	1.09832e-90
REACTOME_TRANSCRIPTION_OF_E2F_TARGETS_UNDER_NEGATIVE_CONTROL_BY_P107_RBL1_AND_P130_RBL2_IN_COMPLEX_WITH_HDAC1	0.454211	3.44761e-133	2.99534e-132
REACTOME_SARS_COV_1_INFECTION	0.453845	2.44074e-161	3.94424e-160
REACTOME_TELOMERE_EXTENSION_BY_TELOMERASE	0.453502	2.60447e-135	2.40505e-134
REACTOME_SEPARATION_OF_SISTER_CHROMATIDS	0.453244	3.91536e-148	4.82995e-147
REACTOME_NOTCH_HLH_TRANSCRIPTION_PATHWAY	0.453206	2.10773e-147	2.56097e-146
REACTOME_DEGRADATION_OF_GLI1_BY_THE_PROTEASOME	0.453087	7.52494e-93	2.68439e-92
REACTOME_BUDDING_AND_MATURATION_OF_HIV_VIRION	0.452272	1.98494e-98	7.71074e-98
REACTOME_SIGNALING_BY_NOTCH3	0.451451	9.67491e-217	9.77166e-215
REACTOME_TRANSLATION_OF_STRUCTURAL_PROTEINS	0.451272	1.95681e-157	2.84883e-156
REACTOME_SIGNALING_BY_NTRK3_TRKC_	0.449128	5.09502e-105	2.2871e-104
REACTOME_RESOLUTION_OF_ABASIC_SITES_AP_SITES_	0.448543	5.37286e-88	1.73999e-87
BIOCARTA_SM_PATHWAY	0.44791	3.66994e-61	8.58267e-61
REACTOME_RNA_POLYMERASE_III_CHAIN_ELONGATION	0.447883	2.98351e-69	7.75136e-69
KEGG_OTHER_GLYCAN_DEGRADATION	0.447451	9.08427e-130	7.23162e-129
REACTOME_FORMATION_OF_INCISION_COMPLEX_IN_GG_NER	0.446745	1.3261e-74	3.68843e-74
REACTOME_SIGNALING_BY_CYTOSOLIC_FGFR1_FUSION_MUTANTS	0.446525	9.30717e-100	3.75072e-99
REACTOME_CELLULAR_RESPONSE_TO_HYPOXIA	0.445257	5.41166e-117	3.07931e-116
REACTOME_REGULATION_OF_GLUCOKINASE_BY_GLUCOKINASE_REGULATORY_PROTEIN	0.445241	4.78666e-67	1.20675e-66
REACTOME_BIOTIN_TRANSPORT_AND_METABOLISM	0.444663	2.89968e-89	9.56303e-89
KEGG_COLORECTAL_CANCER	0.444341	4.97824e-223	5.74631e-221
REACTOME_INFLAMMASOMES	0.443639	1.81394e-89	6.03154e-89
REACTOME_SIGNALING_BY_FGFR4_IN_DISEASE	0.443586	7.20954e-104	3.16593e-103
REACTOME_INHIBITION_OF_THE_PROTEOLYTIC_ACTIVITY_OF_APC_C_REQUIRED_FOR_THE_ONSET_OF_ANAPHASE_BY_MITOTIC_SPINDLE_CHECKPOINT_COMPONENTS	0.442422	7.70983e-94	2.81244e-93
REACTOME_RHO_GTPASES_ACTIVATE_WASPS_AND_WAVES	0.442417	1.47585e-84	4.55148e-84
REACTOME_TP53_REGULATES_TRANSCRIPTION_OF_GENES_INVOLVED_IN_G2_CELL_CYCLE_ARREST	0.441914	1.88152e-154	2.59875e-153
REACTOME_REGULATION_OF_GENE_EXPRESSION_IN_LATE_STAGE_BRANCHING_MORPHOGENESIS_PANCREATIC_BUD_PRECURSOR_CELLS	0.441752	1.63203e-115	9.00125e-115
BIOCARTA_AKAP95_PATHWAY	0.441285	1.24803e-101	5.2249e-101
REACTOME_PTEN_REGULATION	0.441086	1.69636e-127	1.25748e-126
BIOCARTA_PTC1_PATHWAY	0.440613	3.62332e-90	1.21479e-89
REACTOME_REGULATION_OF_TP53_ACTIVITY_THROUGH_ACETYLATION	0.440372	6.99483e-124	4.67093e-123
REACTOME_CONSTITUTIVE_SIGNALING_BY_EGFRVIII	0.43983	1.87399e-124	1.2778e-123
REACTOME_CHROMATIN_MODIFYING_ENZYMES	0.438116	1.46195e-98	5.70654e-98
REACTOME_DNA_DAMAGE_TELOMERE_STRESS_INDUCED_SENESCENCE	0.438111	1.16707e-124	8.05974e-124
BIOCARTA_MITOCHONDRIA_PATHWAY	0.437673	2.74663e-130	2.2417e-129
REACTOME_THE_NLRP3_INFLAMMASOME	0.437578	5.13495e-76	1.44818e-75
REACTOME_CONSTITUTIVE_SIGNALING_BY_LIGAND_RESPONSIVE_EGFR_CANCER_VARIANTS	0.437256	6.94731e-113	3.66891e-112
REACTOME_SYNTHESIS_OF_ACTIVE_UBIQUITIN_ROLES_OF_E1_AND_E2_ENZYMES	0.437126	1.81782e-73	5.00444e-73
BIOCARTA_HCMV_PATHWAY	0.436995	1.07979e-105	4.92923e-105
REACTOME_IRAK1_RECRUITS_IKK_COMPLEX	0.43486	6.76371e-80	1.98369e-79
KEGG_CHRONIC_MYELOID_LEUKEMIA	0.434273	1.2588e-190	5.35322e-189
REACTOME_HDMS_DEMETHYLATE_HISTONES	0.433837	4.0333e-72	1.08994e-71
REACTOME_M_PHASE	0.431935	1.40276e-127	1.04464e-126
REACTOME_RESOLUTION_OF_SISTER_CHROMATID_COHESION	0.431011	5.249e-167	1.07372e-165
REACTOME_TRNA_MODIFICATION_IN_THE_NUCLEUS_AND_CYTOSOL	0.430419	1.41729e-72	3.83643e-72
KEGG_STEROID_BIOSYNTHESIS	0.428903	5.30748e-71	1.40605e-70
REACTOME_CYTOSOLIC_SENSORS_OF_PATHOGEN_ASSOCIATED_DNA_	0.428601	1.72807e-124	1.18329e-123
REACTOME_APC_CDC20_MEDIATED_DEGRADATION_OF_NEK2A	0.428431	2.99445e-95	1.11756e-94
KEGG_SELENOAMINO_ACID_METABOLISM	0.427593	1.18347e-144	1.30993e-143
BIOCARTA_AKAPCENTROSOME_PATHWAY	0.427542	3.6078e-98	1.39146e-97
BIOCARTA_CARM_ER_PATHWAY	0.427176	3.53271e-135	3.20723e-134
REACTOME_NUCLEAR_ENVELOPE_BREAKDOWN	0.425532	1.59809e-110	7.99538e-110
REACTOME_SIGNALING_BY_NOTCH	0.425483	3.24309e-228	5.82316e-226
BIOCARTA_PRC2_PATHWAY	0.425103	4.34843e-68	1.11718e-67
KEGG_ENDOMETRIAL_CANCER	0.424805	2.52063e-204	1.50864e-202
REACTOME_METABOLISM_OF_POLYAMINES	0.424789	7.35548e-85	2.29026e-84
REACTOME_CASPASE_ACTIVATION_VIA_DEPENDENCE_RECEPTORS_IN_THE_ABSENCE_OF_LIGAND	0.423498	2.99336e-115	1.62871e-114
REACTOME_CHONDROITIN_SULFATE_DERMATAN_SULFATE_METABOLISM	0.423428	6.39083e-119	3.81092e-118
REACTOME_DNA_DOUBLE_STRAND_BREAK_RESPONSE	0.422727	6.20028e-135	5.56647e-134
REACTOME_TRAFFICKING_AND_PROCESSING_OF_ENDOSOMAL_TLR	0.422564	1.67651e-54	3.55077e-54
BIOCARTA_NPC_PATHWAY	0.42256	6.29732e-57	1.39404e-56
REACTOME_PERK_REGULATES_GENE_EXPRESSION	0.421971	4.38966e-100	1.79134e-99
REACTOME_CITRIC_ACID_CYCLE_TCA_CYCLE_	0.421946	4.15043e-62	9.89248e-62
REACTOME_SUMOYLATION_OF_DNA_METHYLATION_PROTEINS	0.421629	1.13919e-70	3.00806e-70
REACTOME_MRNA_DECAY_BY_3_TO_5_EXORIBONUCLEASE	0.420748	2.26854e-61	5.31299e-61
REACTOME_TRANSCRIPTIONAL_ACTIVITY_OF_SMAD2_SMAD3_SMAD4_HETEROTRIMER	0.419083	4.98795e-123	3.26337e-122
REACTOME_PROCESSING_OF_SMDT1	0.418944	9.78519e-55	2.08888e-54
REACTOME_METALLOPROTEASE_DUBS	0.418786	4.01737e-88	1.30363e-87
REACTOME_REGULATION_OF_RUNX2_EXPRESSION_AND_ACTIVITY	0.418142	1.00038e-105	4.57966e-105
KEGG_BASAL_TRANSCRIPTION_FACTORS	0.417921	1.56887e-92	5.54768e-92
REACTOME_DOWNREGULATION_OF_SMAD2_3_SMAD4_TRANSCRIPTIONAL_ACTIVITY	0.417589	1.35021e-108	6.53277e-108
REACTOME_REGULATION_OF_TP53_ACTIVITY_THROUGH_PHOSPHORYLATION	0.417285	4.88155e-139	4.8695e-138
BIOCARTA_TNFR1_PATHWAY	0.416959	5.36398e-112	2.79619e-111
REACTOME_MICRORNA_MIRNA_BIOGENESIS	0.416614	1.98351e-66	4.97726e-66
REACTOME_P75NTR_RECRUITS_SIGNALLING_COMPLEXES	0.414953	1.68141e-80	4.97647e-80
REACTOME_STING_MEDIATED_INDUCTION_OF_HOST_IMMUNE_RESPONSES	0.414286	5.31903e-118	3.10309e-117
REACTOME_RETROGRADE_TRANSPORT_AT_THE_TRANS_GOLGI_NETWORK	0.41383	9.98224e-85	3.09622e-84
REACTOME_ONCOGENE_INDUCED_SENESCENCE	0.413163	3.72626e-163	6.40599e-162
REACTOME_HIV_TRANSCRIPTION_INITIATION	0.412535	1.92548e-76	5.47811e-76
REACTOME_BBSOME_MEDIATED_CARGO_TARGETING_TO_CILIUM	0.411663	1.58321e-78	4.59329e-78
REACTOME_SIGNALING_BY_ERBB2_ECD_MUTANTS	0.410328	5.03134e-118	2.94589e-117
REACTOME_TRANSLATION_OF_REPLICASE_AND_ASSEMBLY_OF_THE_REPLICATION_TRANSCRIPTION_COMPLEX	0.408681	2.07806e-69	5.41637e-69
REACTOME_APC_C_CDC20_MEDIATED_DEGRADATION_OF_CYCLIN_B	0.408326	4.56914e-80	1.34494e-79
REACTOME_G0_AND_EARLY_G1	0.40699	8.43715e-154	1.14575e-152
REACTOME_DCC_MEDIATED_ATTRACTIVE_SIGNALING	0.406382	7.50709e-138	7.30811e-137
REACTOME_RIP_MEDIATED_NFKB_ACTIVATION_VIA_ZBP1	0.404546	2.54002e-71	6.74002e-71
REACTOME_NOTCH4_ACTIVATION_AND_TRANSMISSION_OF_SIGNAL_TO_THE_NUCLEUS	0.403591	1.47927e-78	4.29945e-78
REACTOME_SMAD2_SMAD3_SMAD4_HETEROTRIMER_REGULATES_TRANSCRIPTION	0.403529	2.34739e-107	1.10918e-106
REACTOME_ROLE_OF_LAT2_NTAL_LAB_ON_CALCIUM_MOBILIZATION	0.403405	1.17617e-99	4.72807e-99
REACTOME_NOTCH2_INTRACELLULAR_DOMAIN_REGULATES_TRANSCRIPTION	0.403083	6.9942e-80	2.04758e-79
REACTOME_ABERRANT_REGULATION_OF_MITOTIC_EXIT_IN_CANCER_DUE_TO_RB1_DEFECTS	0.402448	5.68167e-68	1.45508e-67
REACTOME_SIGNALING_BY_FGFR2_IIIA_TM	0.402374	2.87692e-92	1.01067e-91
REACTOME_CYTOSOLIC_IRON_SULFUR_CLUSTER_ASSEMBLY	0.401418	6.99879e-55	1.49802e-54
REACTOME_PROTEIN_LOCALIZATION	0.400678	2.79589e-98	1.0809e-97
REACTOME_TP53_REGULATES_TRANSCRIPTION_OF_ADDITIONAL_CELL_CYCLE_GENES_WHOSE_EXACT_ROLE_IN_THE_P53_PATHWAY_REMAIN_UNCERTAIN	0.400492	1.17431e-95	4.39279e-95
REACTOME_REGULATION_OF_RUNX1_EXPRESSION_AND_ACTIVITY	0.400392	7.84031e-89	2.56477e-88
REACTOME_BETA_CATENIN_PHOSPHORYLATION_CASCADE	0.39911	1.86129e-67	4.72188e-67
REACTOME_MAPK6_MAPK4_SIGNALING	0.398628	2.49546e-127	1.81651e-126
KEGG_GLYCOSYLPHOSPHATIDYLINOSITOL_GPI_ANCHOR_BIOSYNTHESIS	0.398426	2.75146e-67	6.94745e-67
REACTOME_TRAF6_MEDIATED_INDUCTION_OF_TAK1_COMPLEX_WITHIN_TLR4_COMPLEX	0.398204	1.07494e-73	2.9796e-73
REACTOME_TICAM1_RIP1_MEDIATED_IKK_COMPLEX_RECRUITMENT	0.397965	6.11676e-76	1.72207e-75
REACTOME_A_TETRASACCHARIDE_LINKER_SEQUENCE_IS_REQUIRED_FOR_GAG_SYNTHESIS	0.397437	8.71264e-66	2.14956e-65
REACTOME_NOTCH1_INTRACELLULAR_DOMAIN_REGULATES_TRANSCRIPTION	0.397393	2.38165e-160	3.6309e-159
REACTOME_NEGATIVE_REGULATORS_OF_DDX58_IFIH1_SIGNALING	0.396954	6.82004e-95	2.52779e-94
BIOCARTA_G2_PATHWAY	0.396128	3.76856e-172	9.70149e-171
REACTOME_MITOCHONDRIAL_PROTEIN_IMPORT	0.39583	1.1696e-62	2.81681e-62
REACTOME_TCR_SIGNALING	0.395321	1.48442e-110	7.44976e-110
REACTOME_DEFECTIVE_B4GALT7_CAUSES_EDS_PROGEROID_TYPE	0.39488	1.0575e-46	2.032e-46
KEGG_BIOSYNTHESIS_OF_UNSATURATED_FATTY_ACIDS	0.394873	1.27258e-87	4.07226e-87
REACTOME_CS_DS_DEGRADATION	0.392181	2.76847e-69	7.20426e-69
REACTOME_SIGNALING_BY_SCF_KIT	0.391285	4.43108e-140	4.50353e-139
REACTOME_REGULATION_OF_TP53_ACTIVITY	0.391002	3.82741e-139	3.86568e-138
REACTOME_MITOTIC_PROMETAPHASE	0.390883	4.31888e-125	2.99541e-124
KEGG_P53_SIGNALING_PATHWAY	0.390463	1.66162e-177	4.97255e-176
REACTOME_SIGNALING_BY_HIPPO	0.390162	9.98345e-73	2.70692e-72
BIOCARTA_HIVNEF_PATHWAY	0.389139	6.27249e-104	2.76949e-103
REACTOME_SUPPRESSION_OF_PHAGOSOMAL_MATURATION	0.388379	6.16474e-56	1.34081e-55
BIOCARTA_BCELLSURVIVAL_PATHWAY	0.387698	1.45278e-124	9.99018e-124
REACTOME_RNA_POLYMERASE_II_TRANSCRIBES_SNRNA_GENES	0.387342	6.36854e-62	1.51124e-61
REACTOME_SIGNALING_BY_FGFR3_FUSIONS_IN_CANCER	0.387155	3.83987e-91	1.30912e-90
BIOCARTA_MYOSIN_PATHWAY	0.387075	5.55508e-72	1.49368e-71
REACTOME_RNA_POLYMERASE_III_TRANSCRIPTION_INITIATION_FROM_TYPE_3_PROMOTER	0.386238	1.692e-54	3.57889e-54
REACTOME_INTERLEUKIN_1_SIGNALING	0.386172	4.60339e-96	1.73405e-95
REACTOME_ALPHA_LINOLENIC_OMEGA3_AND_LINOLEIC_OMEGA6_ACID_METABOLISM	0.384824	1.5192e-57	3.40504e-57
REACTOME_AKT_PHOSPHORYLATES_TARGETS_IN_THE_CYTOSOL	0.384145	9.33663e-68	2.37606e-67
REACTOME_MTOR_SIGNALLING	0.383962	1.46187e-73	4.04519e-73
REACTOME_RNA_POLYMERASE_II_TRANSCRIPTION_TERMINATION	0.383853	4.61283e-56	1.00463e-55
REACTOME_PRE_NOTCH_EXPRESSION_AND_PROCESSING	0.382757	5.14057e-136	4.85799e-135
REACTOME_RHO_GTPASES_ACTIVATE_FORMINS	0.381991	8.29656e-167	1.67591e-165
REACTOME_PHOSPHORYLATION_OF_THE_APC_C	0.38199	2.07537e-71	5.5161e-71
REACTOME_TRANSCRIPTIONAL_REGULATION_BY_RUNX2	0.381376	8.92159e-197	4.50541e-195
REACTOME_MITOCHONDRIAL_CALCIUM_ION_TRANSPORT	0.381187	2.06555e-48	4.06569e-48
KEGG_NOTCH_SIGNALING_PATHWAY	0.380527	2.33323e-140	2.40159e-139
BIOCARTA_NFKB_PATHWAY	0.380393	8.73113e-53	1.82058e-52
REACTOME_DOWNSTREAM_SIGNAL_TRANSDUCTION	0.380357	1.03323e-106	4.78424e-106
KEGG_PANCREATIC_CANCER	0.379502	1.99447e-162	3.32275e-161
REACTOME_CDC6_ASSOCIATION_WITH_THE_ORC_ORIGIN_COMPLEX	0.379175	2.80302e-77	8.08871e-77
REACTOME_TRANSCRIPTIONAL_REGULATION_OF_GRANULOPOIESIS	0.378901	2.02094e-55	4.36609e-55
REACTOME_SIGNALING_BY_NOTCH1_PEST_DOMAIN_MUTANTS_IN_CANCER	0.378713	2.61542e-169	6.03789e-168
REACTOME_IKK_COMPLEX_RECRUITMENT_MEDIATED_BY_RIP1	0.377862	5.71351e-73	1.557e-72
REACTOME_DEACTIVATION_OF_THE_BETA_CATENIN_TRANSACTIVATING_COMPLEX	0.377228	1.64566e-156	2.3125e-155
REACTOME_DOWNSTREAM_SIGNALING_EVENTS_OF_B_CELL_RECEPTOR_BCR_	0.376616	3.32831e-83	1.00722e-82
REACTOME_ACTIVATED_TAK1_MEDIATES_P38_MAPK_ACTIVATION	0.376332	3.94902e-74	1.0965e-73
REACTOME_TRANSPORT_OF_MATURE_TRANSCRIPT_TO_CYTOPLASM	0.374573	6.99344e-53	1.46013e-52
REACTOME_CELL_EXTRACELLULAR_MATRIX_INTERACTIONS	0.373907	3.12028e-57	6.955e-57
REACTOME_CLEC7A_DECTIN_1_SIGNALING	0.373884	1.20007e-98	4.70707e-98
REACTOME_BIOSYNTHESIS_OF_THE_N_GLYCAN_PRECURSOR_DOLICHOL_LIPID_LINKED_OLIGOSACCHARIDE_LLO_AND_TRANSFER_TO_A_NASCENT_PROTEIN	0.373273	3.05075e-138	3.0061e-137
REACTOME_MET_ACTIVATES_RAP1_AND_RAC1	0.373004	1.17721e-56	2.60243e-56
REACTOME_CONVERSION_FROM_APC_C_CDC20_TO_APC_C_CDH1_IN_LATE_ANAPHASE	0.372325	8.38522e-83	2.52808e-82
REACTOME_MEIOTIC_RECOMBINATION	0.371919	5.7503e-119	3.44166e-118
REACTOME_REGULATION_OF_TP53_EXPRESSION_AND_DEGRADATION	0.371405	3.26351e-116	1.82486e-115
REACTOME_IRAK2_MEDIATED_ACTIVATION_OF_TAK1_COMPLEX	0.370993	8.09336e-48	1.57198e-47
REACTOME_SUMOYLATION_OF_IMMUNE_RESPONSE_PROTEINS	0.370255	1.30394e-58	2.96366e-58
REACTOME_CARGO_TRAFFICKING_TO_THE_PERICILIARY_MEMBRANE	0.36988	1.74568e-83	5.34285e-83
REACTOME_BRANCHED_CHAIN_AMINO_ACID_CATABOLISM	0.36931	4.38648e-62	1.04397e-61
REACTOME_HEDGEHOG_ON_STATE	0.368879	2.82645e-111	1.44543e-110
REACTOME_NF_KB_ACTIVATION_THROUGH_FADD_RIP_1_PATHWAY_MEDIATED_BY_CASPASE_8_AND_10	0.368622	1.3663e-47	2.64742e-47
BIOCARTA_PTEN_PATHWAY	0.368613	5.57246e-95	2.07014e-94
REACTOME_TRANSCRIPTIONAL_REGULATION_BY_RUNX1	0.367539	3.18488e-187	1.25531e-185
REACTOME_MYOGENESIS	0.365648	2.1947e-157	3.16664e-156
REACTOME_CYCLIN_A_B1_B2_ASSOCIATED_EVENTS_DURING_G2_M_TRANSITION	0.365515	5.99089e-97	2.28872e-96
BIOCARTA_EDG1_PATHWAY	0.365252	3.61823e-99	1.4331e-98
KEGG_PROSTATE_CANCER	0.364409	1.61307e-224	2.00517e-222
KEGG_ADHERENS_JUNCTION	0.363834	4.97535e-130	4.00008e-129
REACTOME_REGULATION_OF_PTEN_GENE_TRANSCRIPTION	0.362721	6.81631e-104	3.0014e-103
REACTOME_DAP12_SIGNALING	0.361391	1.34839e-76	3.85663e-76
BIOCARTA_CPSF_PATHWAY	0.360543	4.9761e-41	8.91505e-41
REACTOME_DISEASES_OF_IMMUNE_SYSTEM	0.360074	6.50788e-40	1.15063e-39
BIOCARTA_ARAP_PATHWAY	0.359722	1.22244e-67	3.10607e-67
REACTOME_CARGO_CONCENTRATION_IN_THE_ER	0.35711	7.79186e-118	4.52937e-117
REACTOME_NR1H3_NR1H2_REGULATE_GENE_EXPRESSION_LINKED_TO_CHOLESTEROL_TRANSPORT_AND_EFFLUX	0.357086	1.64559e-119	9.95985e-119
REACTOME_THE_ROLE_OF_GTSE1_IN_G2_M_PROGRESSION_AFTER_G2_CHECKPOINT	0.356418	1.67083e-73	4.60761e-73
REACTOME_UNFOLDED_PROTEIN_RESPONSE_UPR_	0.356135	1.24709e-87	3.99862e-87
REACTOME_PURINE_CATABOLISM	0.356001	1.80106e-127	1.329e-126
REACTOME_TP53_REGULATES_TRANSCRIPTION_OF_CELL_CYCLE_GENES	0.355633	1.12904e-117	6.49296e-117
REACTOME_SIGNAL_TRANSDUCTION_BY_L1	0.355166	6.57814e-108	3.15439e-107
KEGG_PEROXISOME	0.354787	9.74668e-105	4.33902e-104
REACTOME_HCMV_INFECTION	0.35458	6.04586e-82	1.80928e-81
BIOCARTA_DNAFRAGMENT_PATHWAY	0.354377	3.99352e-89	1.31437e-88
KEGG_UBIQUITIN_MEDIATED_PROTEOLYSIS	0.354241	2.58306e-68	6.64686e-68
REACTOME_CTLA4_INHIBITORY_SIGNALING	0.353987	3.24221e-122	2.05467e-121
REACTOME_PCP_CE_PATHWAY	0.353963	2.65301e-100	1.08814e-99
REACTOME_TCF_DEPENDENT_SIGNALING_IN_RESPONSE_TO_WNT	0.353582	3.25378e-212	2.50386e-210
BIOCARTA_ETS_PATHWAY	0.352644	9.21592e-92	3.20278e-91
REACTOME_LATE_ENDOSOMAL_MICROAUTOPHAGY	0.351563	1.21596e-84	3.76436e-84
KEGG_PYRIMIDINE_METABOLISM	0.350672	1.66052e-119	1.00127e-118
KEGG_PENTOSE_PHOSPHATE_PATHWAY	0.349537	2.84542e-101	1.18205e-100
REACTOME_SARS_COV_INFECTIONS	0.349459	7.576e-130	6.0608e-129
REACTOME_REGULATION_OF_PYRUVATE_DEHYDROGENASE_PDH_COMPLEX	0.349269	3.76107e-75	1.05154e-74
REACTOME_KSRP_KHSRP_BINDS_AND_DESTABILIZES_MRNA	0.349093	5.1946e-43	9.62669e-43
REACTOME_NUCLEOTIDE_BINDING_DOMAIN_LEUCINE_RICH_REPEAT_CONTAINING_RECEPTOR_NLR_SIGNALING_PATHWAYS	0.349035	4.26243e-82	1.27794e-81
BIOCARTA_GLEEVEC_PATHWAY	0.348366	7.33141e-90	2.45291e-89
REACTOME_PEROXISOMAL_PROTEIN_IMPORT	0.348144	1.09723e-93	3.97561e-93
REACTOME_LISTERIA_MONOCYTOGENES_ENTRY_INTO_HOST_CELLS	0.34758	4.57042e-68	1.17235e-67
BIOCARTA_VEGF_PATHWAY	0.347523	1.06222e-85	3.32022e-85
REACTOME_SIGNALING_BY_THE_B_CELL_RECEPTOR_BCR_	0.34745	4.51288e-100	1.83698e-99
BIOCARTA_FAS_PATHWAY	0.347091	1.06022e-91	3.66878e-91
REACTOME_ENERGY_DEPENDENT_REGULATION_OF_MTOR_BY_LKB1_AMPK	0.34666	1.02957e-55	2.23627e-55
REACTOME_ATF4_ACTIVATES_GENES_IN_RESPONSE_TO_ENDOPLASMIC_RETICULUM_STRESS	0.345973	3.70439e-76	1.04839e-75
REACTOME_GAB1_SIGNALOSOME	0.345547	2.55745e-84	7.87207e-84
REACTOME_CD28_CO_STIMULATION	0.345036	1.53599e-170	3.76086e-169
REACTOME_SIGNALING_BY_TGF_BETA_RECEPTOR_COMPLEX	0.344529	9.09797e-110	4.52379e-109
REACTOME_CD28_DEPENDENT_VAV1_PATHWAY	0.344505	8.8211e-48	1.71127e-47
REACTOME_OVARIAN_TUMOR_DOMAIN_PROTEASES	0.344243	1.3841e-102	5.88605e-102
BIOCARTA_PS1_PATHWAY	0.344182	5.6529e-86	1.7842e-85
REACTOME_REGULATION_OF_TP53_ACTIVITY_THROUGH_METHYLATION	0.343594	6.30592e-68	1.6124e-67
REACTOME_TNF_SIGNALING	0.342737	8.36737e-71	2.21304e-70
REACTOME_ESTROGEN_DEPENDENT_GENE_EXPRESSION	0.342348	1.29169e-112	6.77716e-112
REACTOME_PKMTS_METHYLATE_HISTONE_LYSINES	0.342098	4.828e-58	1.09272e-57
REACTOME_MITOTIC_G2_G2_M_PHASES	0.341818	2.12432e-89	7.03462e-89
REACTOME_PROGRAMMED_CELL_DEATH	0.3418	1.1098e-131	9.24449e-131
REACTOME_AMINO_ACIDS_REGULATE_MTORC1	0.34131	1.49963e-65	3.69422e-65
REACTOME_INTERLEUKIN_35_SIGNALLING	0.340916	1.15598e-54	2.46447e-54
REACTOME_NOTCH3_ACTIVATION_AND_TRANSMISSION_OF_SIGNAL_TO_THE_NUCLEUS	0.340272	2.11372e-113	1.11993e-112
REACTOME_CELLULAR_SENESCENCE	0.340115	8.78251e-127	6.33595e-126
REACTOME_PARASITE_INFECTION	0.339787	1.84628e-80	5.45444e-80
REACTOME_REGULATION_OF_FOXO_TRANSCRIPTIONAL_ACTIVITY_BY_ACETYLATION	0.339061	2.3206e-57	5.18685e-57
REACTOME_ZBP1_DAI_MEDIATED_INDUCTION_OF_TYPE_I_IFNS	0.339014	3.87312e-56	8.4695e-56
REACTOME_SIGNALING_BY_NOTCH1	0.338539	4.8665e-134	4.29741e-133
REACTOME_CLASS_I_MHC_MEDIATED_ANTIGEN_PROCESSING_PRESENTATION	0.33836	2.0656e-107	9.78886e-107
REACTOME_DISEASES_ASSOCIATED_WITH_GLYCOSAMINOGLYCAN_METABOLISM	0.338165	7.59353e-60	1.74803e-59
REACTOME_FGFR2_ALTERNATIVE_SPLICING	0.337736	3.21577e-57	7.15797e-57
REACTOME_SIGNALING_BY_NOTCH2	0.337226	4.3311e-139	4.34724e-138
REACTOME_SYNTHESIS_OF_GLYCOSYLPHOSPHATIDYLINOSITOL_GPI_	0.33658	1.55826e-47	3.01214e-47
REACTOME_REPRESSION_OF_WNT_TARGET_GENES	0.336417	3.00621e-66	7.48542e-66
KEGG_ONE_CARBON_POOL_BY_FOLATE	0.335929	4.27506e-73	1.17093e-72
BIOCARTA_MTOR_PATHWAY	0.335862	7.22793e-44	1.34721e-43
REACTOME_INTRA_GOLGI_AND_RETROGRADE_GOLGI_TO_ER_TRAFFIC	0.335839	2.09736e-97	8.05069e-97
REACTOME_DISEASES_OF_DNA_REPAIR	0.334027	1.35998e-48	2.68671e-48
REACTOME_RAB_GEFS_EXCHANGE_GTP_FOR_GDP_ON_RABS	0.333356	1.12797e-91	3.88656e-91
REACTOME_FC_EPSILON_RECEPTOR_FCERI_SIGNALING	0.332576	6.13022e-101	2.54011e-100
REACTOME_TRANSCRIPTIONAL_REGULATION_BY_TP53	0.332548	1.50459e-107	7.15121e-107
REACTOME_PHOSPHORYLATION_SITE_MUTANTS_OF_CTNNB1_ARE_NOT_TARGETED_TO_THE_PROTEASOME_BY_THE_DESTRUCTION_COMPLEX	0.332126	1.00589e-45	1.90565e-45
BIOCARTA_RANBP2_PATHWAY	0.331388	1.99153e-48	3.92478e-48
REACTOME_DOWNREGULATION_OF_TGF_BETA_RECEPTOR_SIGNALING	0.331109	2.11286e-76	5.99013e-76
REACTOME_ASPARAGINE_N_LINKED_GLYCOSYLATION	0.330298	2.12366e-89	7.03462e-89
REACTOME_TNFR1_INDUCED_NFKAPPAB_SIGNALING_PATHWAY	0.32951	1.05909e-57	2.38038e-57
BIOCARTA_EFP_PATHWAY	0.329472	7.79768e-90	2.60352e-89
REACTOME_OXIDATIVE_STRESS_INDUCED_SENESCENCE	0.326576	1.0975e-121	6.901e-121
REACTOME_SUMOYLATION_OF_TRANSCRIPTION_FACTORS	0.326115	1.01965e-95	3.82308e-95
REACTOME_MET_RECEPTOR_RECYCLING	0.325383	1.37891e-42	2.52931e-42
REACTOME_COPII_MEDIATED_VESICLE_TRANSPORT	0.324866	1.55059e-73	4.28334e-73
BIOCARTA_CERAMIDE_PATHWAY	0.324519	4.71057e-73	1.28803e-72
REACTOME_CELLULAR_RESPONSE_TO_HEAT_STRESS	0.324247	9.09095e-77	2.60478e-76
REACTOME_REGULATION_OF_INNATE_IMMUNE_RESPONSES_TO_CYTOSOLIC_DNA	0.324199	3.2383e-57	7.1982e-57
REACTOME_ABC_FAMILY_PROTEINS_MEDIATED_TRANSPORT	0.32413	1.26812e-98	4.96192e-98
REACTOME_NEGATIVE_REGULATION_OF_MET_ACTIVITY	0.323717	1.20572e-60	2.79948e-60
REACTOME_SIGNALING_BY_PTK6	0.323412	7.2815e-134	6.36049e-133
REACTOME_TRAF6_MEDIATED_IRF7_ACTIVATION_IN_TLR7_8_OR_9_SIGNALING	0.323226	3.08367e-46	5.90427e-46
REACTOME_PTK6_REGULATES_RHO_GTPASES_RAS_GTPASE_AND_MAP_KINASES	0.323169	1.50045e-53	3.14899e-53
REACTOME_CYTOCHROME_C_MEDIATED_APOPTOTIC_RESPONSE	0.323036	9.38759e-60	2.15794e-59
REACTOME_REGULATION_OF_HSF1_MEDIATED_HEAT_SHOCK_RESPONSE	0.322974	6.41205e-72	1.72124e-71
BIOCARTA_PTDINS_PATHWAY	0.3223	2.72911e-57	6.0915e-57

## Sheet: Table 2F
Table : List of pathways up-regulated in all three adult glioma subtypes compared to normal brain
Pathways	GTEX_VS_IDH_WT_logFC	GTEX_VS_IDH_WT_adj.P.Val	GTEX_VS_Oligo_logFC	GTEX_VS_Oligo_adj.P.Val	GTEX_VS_IDH_Mut_logFC	GTEX_VS_IDH_Mut_adj.P.Val
REACTOME_CONDENSATION_OF_PROMETAPHASE_CHROMOSOMES	0.775557	0	0.774754	1.32085e-241	0.78406	0
REACTOME_POLYMERASE_SWITCHING	0.754739	0	0.692535	2.25791e-159	0.743355	3.61383e-289
REACTOME_MISMATCH_REPAIR	0.719491	0	0.616317	1.06183e-164	0.671716	4.06391e-303
REACTOME_DNA_STRAND_ELONGATION	0.710673	9.04294e-308	0.653	8.16745e-164	0.705397	2.61581e-295
BIOCARTA_PROTEASOME_PATHWAY	0.70773	1.37018e-229	0.652308	7.7381e-125	0.726821	1.98428e-245
REACTOME_UNWINDING_OF_DNA	0.705411	5.50253e-253	0.693394	1.95539e-161	0.714964	5.9712e-264
REACTOME_REGULATED_PROTEOLYSIS_OF_P75NTR	0.701458	2.34234e-238	0.625734	1.12719e-128	0.644177	5.09556e-204
REACTOME_DISEASES_ASSOCIATED_WITH_N_GLYCOSYLATION_OF_PROTEINS	0.70006	3.79481e-244	0.574144	5.46772e-106	0.622874	7.27967e-183
REACTOME_ANTIGEN_PRESENTATION_FOLDING_ASSEMBLY_AND_PEPTIDE_LOADING_OF_CLASS_I_MHC	0.699234	1.01339e-241	0.647652	6.44442e-141	0.654907	4.02805e-211
REACTOME_LAGGING_STRAND_SYNTHESIS	0.690345	3.94771e-262	0.609839	7.70608e-129	0.677609	1.06766e-247
REACTOME_TRANSLESION_SYNTHESIS_BY_POLH	0.686707	3.90563e-262	0.598671	1.43141e-127	0.605212	3.85122e-207
REACTOME_PROCESSIVE_SYNTHESIS_ON_THE_LAGGING_STRAND	0.686696	3.52723e-249	0.602389	2.46221e-122	0.669632	8.51836e-234
REACTOME_CONDENSATION_OF_PROPHASE_CHROMOSOMES	0.68211	9.26822e-256	0.624429	5.46547e-140	0.657413	4.12303e-234
BIOCARTA_ARF_PATHWAY	0.682089	0	0.667705	2.20892e-238	0.663057	0
REACTOME_REMOVAL_OF_THE_FLAP_INTERMEDIATE_FROM_THE_C_STRAND	0.679913	3.29026e-268	0.592322	2.20083e-130	0.670994	2.04895e-261
REACTOME_PENTOSE_PHOSPHATE_PATHWAY	0.679218	0	0.594301	7.17833e-180	0.609989	3.31078e-272
BIOCARTA_MHC_PATHWAY	0.67479	9.50194e-125	0.610354	5.48455e-66	0.660006	3.72116e-117
REACTOME_DEPOSITION_OF_NEW_CENPA_CONTAINING_NUCLEOSOMES_AT_THE_CENTROMERE	0.673524	0	0.656763	1.25314e-211	0.6773	0
REACTOME_FOLDING_OF_ACTIN_BY_CCT_TRIC	0.671571	1.73167e-201	0.73618	3.00313e-165	0.689448	3.31256e-214
BIOCARTA_RNA_PATHWAY	0.670084	3.49296e-197	0.683916	9.7096e-140	0.727393	2.71779e-237
REACTOME_CALNEXIN_CALRETICULIN_CYCLE	0.661774	8.72062e-254	0.679217	2.59879e-181	0.642461	3.31151e-245
REACTOME_REGULATION_OF_RUNX3_EXPRESSION_AND_ACTIVITY	0.660838	2.21778e-272	0.581571	2.95379e-143	0.620531	6.39971e-244
KEGG_MISMATCH_REPAIR	0.65876	0	0.557206	1.94947e-152	0.61958	3.84686e-288
REACTOME_ACTIVATION_OF_ATR_IN_RESPONSE_TO_REPLICATION_STRESS	0.65369	0	0.542163	6.19167e-156	0.585019	1.5319e-265
REACTOME_CROSS_PRESENTATION_OF_SOLUBLE_EXOGENOUS_ANTIGENS_ENDOSOMES_	0.648658	1.11975e-286	0.553322	2.91056e-145	0.634971	1.21686e-279
KEGG_DNA_REPLICATION	0.645916	3.42869e-284	0.591811	2.05053e-162	0.636324	6.76339e-273
REACTOME_ASSEMBLY_OF_THE_PRE_REPLICATIVE_COMPLEX	0.644359	0	0.548139	1.08284e-155	0.588754	5.99795e-268
REACTOME_SNRNP_ASSEMBLY	0.644188	4.62106e-215	0.607174	1.76943e-128	0.643404	1.10611e-214
REACTOME_DNA_REPLICATION_PRE_INITIATION	0.642536	0	0.540362	7.53123e-179	0.593902	0
REACTOME_MET_ACTIVATES_RAP1_AND_RAC1	0.641725	5.05905e-239	0.373004	2.60243e-56	0.594897	1.53844e-206
REACTOME_HOMOLOGOUS_DNA_PAIRING_AND_STRAND_EXCHANGE	0.640373	0	0.606501	3.58177e-225	0.604919	0
REACTOME_PCNA_DEPENDENT_LONG_PATCH_BASE_EXCISION_REPAIR	0.636379	6.83075e-266	0.523569	1.09856e-121	0.608318	5.02266e-241
REACTOME_ANTIGEN_PROCESSING_CROSS_PRESENTATION	0.635819	1.26401e-249	0.515224	4.59889e-117	0.61405	2.01792e-238
BIOCARTA_P53_PATHWAY	0.634378	2.92521e-234	0.605437	4.33681e-160	0.6091	1.41537e-236
REACTOME_N_GLYCAN_TRIMMING_IN_THE_ER_AND_CALNEXIN_CALRETICULIN_CYCLE	0.630685	3.09233e-233	0.650548	2.82705e-167	0.625665	4.32594e-233
REACTOME_GAP_FILLING_DNA_REPAIR_SYNTHESIS_AND_LIGATION_IN_GG_NER	0.627833	1.19815e-257	0.467642	1.34642e-95	0.544098	3.15238e-197
REACTOME_RECOGNITION_OF_DNA_DAMAGE_BY_PCNA_CONTAINING_REPLICATION_COMPLEX	0.627013	7.80244e-279	0.515991	4.26083e-123	0.5799	1.57874e-241
REACTOME_RRNA_MODIFICATION_IN_THE_NUCLEUS_AND_CYTOSOL	0.625832	6.73089e-231	0.664012	1.21094e-177	0.691458	1.0687e-287
REACTOME_TRANSCRIPTIONAL_REGULATION_BY_RUNX3	0.624794	0	0.551238	6.21511e-208	0.599398	0
REACTOME_STABILIZATION_OF_P53	0.624754	1.24579e-256	0.542705	5.30358e-132	0.587724	2.32407e-232
REACTOME_DEFECTIVE_CFTR_CAUSES_CYSTIC_FIBROSIS	0.620264	4.67679e-250	0.538638	1.83585e-128	0.57936	5.95293e-223
REACTOME_ER_QUALITY_CONTROL_COMPARTMENT_ERQC_	0.618078	4.50423e-225	0.63958	3.65799e-165	0.595729	2.72499e-217
BIOCARTA_MCM_PATHWAY	0.61607	2.91456e-246	0.535796	5.91829e-135	0.540292	2.82093e-195
REACTOME_HDR_THROUGH_SINGLE_STRAND_ANNEALING_SSA_	0.615552	1.52255e-307	0.58768	4.66907e-195	0.596371	3.1615e-298
REACTOME_ORC1_REMOVAL_FROM_CHROMATIN	0.614662	8.07187e-272	0.494828	1.65721e-119	0.541038	1.66971e-215
REACTOME_ASYMMETRIC_LOCALIZATION_OF_PCP_PROTEINS	0.61389	0	0.511935	1.73066e-158	0.570172	1.31758e-287
KEGG_PROTEASOME	0.612931	9.61374e-235	0.503267	5.72632e-109	0.568644	1.87433e-206
REACTOME_SLBP_DEPENDENT_PROCESSING_OF_REPLICATION_DEPENDENT_HISTONE_PRE_MRNAS	0.612918	7.07532e-192	0.522832	1.14356e-90	0.619579	7.94598e-193
BIOCARTA_EIF2_PATHWAY	0.611293	5.83435e-164	0.657254	1.4565e-131	0.633664	3.99886e-181
REACTOME_TRANSLESION_SYNTHESIS_BY_Y_FAMILY_DNA_POLYMERASES_BYPASSES_LESIONS_ON_DNA_TEMPLATE	0.610203	0	0.546474	9.07191e-175	0.6073	0
REACTOME_ACTIVATION_OF_THE_PRE_REPLICATIVE_COMPLEX	0.609619	3.58377e-296	0.524793	3.46337e-166	0.570954	3.36603e-274
REACTOME_TRANSLESION_SYNTHESIS_BY_POLK	0.609338	1.24399e-193	0.509151	5.77086e-91	0.550472	6.40411e-168
REACTOME_AUF1_HNRNP_D0_BINDS_AND_DESTABILIZES_MRNA	0.609023	2.70188e-229	0.489217	4.11371e-104	0.536637	1.30013e-186
REACTOME_PECAM1_INTERACTIONS	0.607685	6.51303e-164	0.50664	1.50321e-79	0.594745	6.55753e-158
BIOCARTA_ATM_PATHWAY	0.607487	4.86528e-221	0.602319	8.2008e-150	0.60828	2.71044e-223
REACTOME_EARLY_PHASE_OF_HIV_LIFE_CYCLE	0.605953	1.53122e-300	0.498028	1.62661e-145	0.575022	5.02576e-275
REACTOME_TERMINATION_OF_TRANSLESION_DNA_SYNTHESIS	0.604704	0	0.528324	1.01512e-174	0.586478	0
REACTOME_NEGATIVE_REGULATION_OF_NOTCH4_SIGNALING	0.603076	2.29689e-198	0.503471	1.03278e-93	0.532281	6.66014e-159
REACTOME_DNA_REPLICATION	0.601435	0	0.492277	6.99119e-145	0.547832	3.87118e-265
REACTOME_MRNA_DECAY_BY_5_TO_3_EXORIBONUCLEASE	0.60044	2.68058e-170	0.630347	6.7986e-132	0.665314	1.34376e-215
REACTOME_DNA_DAMAGE_BYPASS	0.600141	4.00061e-300	0.546585	2.59464e-166	0.606296	1.75092e-305
KEGG_HOMOLOGOUS_RECOMBINATION	0.599771	1.21663e-301	0.503278	4.14661e-146	0.557835	1.70878e-262
REACTOME_APC_C_CDH1_MEDIATED_DEGRADATION_OF_CDC20_AND_OTHER_APC_C_CDH1_TARGETED_PROTEINS_IN_LATE_MITOSIS_EARLY_G1	0.599474	1.21387e-248	0.492925	2.05649e-114	0.543998	3.73093e-211
REACTOME_SCF_SKP2_MEDIATED_DEGRADATION_OF_P27_P21	0.597968	7.30848e-231	0.493111	8.96201e-108	0.534374	4.65174e-190
REACTOME_NF_KB_ACTIVATION_THROUGH_FADD_RIP_1_PATHWAY_MEDIATED_BY_CASPASE_8_AND_10	0.597845	3.33265e-178	0.368622	2.64742e-47	0.499744	2.80869e-122
REACTOME_NUCLEAR_IMPORT_OF_REV_PROTEIN	0.596184	8.9232e-162	0.5859	1.60809e-106	0.593986	2.62387e-163
REACTOME_G2_M_CHECKPOINTS	0.595161	0	0.52686	1.93437e-174	0.549977	3.72995e-285
REACTOME_TRANSCRIPTION_OF_E2F_TARGETS_UNDER_NEGATIVE_CONTROL_BY_DREAM_COMPLEX	0.594989	0	0.518085	3.23384e-192	0.621632	0
REACTOME_CHROMOSOME_MAINTENANCE	0.592688	8.83647e-293	0.569781	9.8134e-182	0.573775	3.1779e-280
REACTOME_G1_S_SPECIFIC_TRANSCRIPTION	0.591926	0	0.481488	6.97795e-223	0.545462	0
REACTOME_IKK_COMPLEX_RECRUITMENT_MEDIATED_BY_RIP1	0.591369	8.68677e-240	0.377862	1.557e-72	0.473553	3.98307e-166
KEGG_PROTEIN_EXPORT	0.59135	5.25798e-175	0.582205	3.03152e-110	0.598493	7.05248e-177
REACTOME_DERMATAN_SULFATE_BIOSYNTHESIS	0.591244	2.74742e-130	0.744906	2.27422e-137	0.649152	1.12454e-159
REACTOME_MITOTIC_G1_PHASE_AND_G1_S_TRANSITION	0.59091	0	0.527469	1.43235e-217	0.57403	0
REACTOME_DEGRADATION_OF_AXIN	0.590331	4.74067e-218	0.535769	7.66148e-122	0.570546	6.54409e-208
REACTOME_METABOLISM_OF_POLYAMINES	0.589461	1.7434e-227	0.424789	2.29026e-84	0.523214	1.64654e-185
REACTOME_SIGNALING_BY_NOTCH4	0.588527	0	0.544637	9.9341e-193	0.568296	0
REACTOME_APC_C_MEDIATED_DEGRADATION_OF_CELL_CYCLE_PROTEINS	0.588319	1.15277e-284	0.476935	1.2192e-128	0.534214	5.19765e-242
REACTOME_NUCLEAR_PORE_COMPLEX_NPC_DISASSEMBLY	0.586589	6.89447e-218	0.554832	3.35929e-134	0.578091	2.41652e-213
REACTOME_TICAM1_RIP1_MEDIATED_IKK_COMPLEX_RECRUITMENT	0.585973	3.67862e-228	0.397965	1.72207e-75	0.447802	8.35564e-145
REACTOME_RESOLUTION_OF_AP_SITES_VIA_THE_MULTIPLE_NUCLEOTIDE_PATCH_REPLACEMENT_PATHWAY	0.58569	8.53982e-220	0.536737	5.36786e-125	0.595694	4.31839e-227
REACTOME_DECTIN_1_MEDIATED_NONCANONICAL_NF_KB_SIGNALING	0.585461	6.41247e-236	0.46889	8.46893e-105	0.548691	7.82395e-212
REACTOME_POLO_LIKE_KINASE_MEDIATED_EVENTS	0.585295	8.97229e-278	0.541101	3.98696e-176	0.586617	1.48412e-282
REACTOME_ABERRANT_REGULATION_OF_MITOTIC_G1_S_TRANSITION_IN_CANCER_DUE_TO_RB1_DEFECTS	0.583839	3.23674e-256	0.616586	2.18461e-211	0.611684	4.00466e-291
REACTOME_G1_S_DNA_DAMAGE_CHECKPOINTS	0.582401	5.91073e-262	0.511672	2.09587e-142	0.540625	5.37561e-236
BIOCARTA_MITOCHONDRIA_PATHWAY	0.579236	8.95643e-305	0.437673	2.2417e-129	0.573019	8.86773e-304
BIOCARTA_ATRBRCA_PATHWAY	0.578216	8.14193e-259	0.557888	3.1256e-164	0.578019	1.05304e-260
REACTOME_TELOMERE_C_STRAND_LAGGING_STRAND_SYNTHESIS	0.577815	5.29235e-180	0.597996	2.74879e-128	0.60056	2.26611e-193
REACTOME_ESTABLISHMENT_OF_SISTER_CHROMATID_COHESION	0.576245	2.80916e-162	0.704343	2.90218e-168	0.699845	1.91381e-255
REACTOME_RUNX1_REGULATES_TRANSCRIPTION_OF_GENES_INVOLVED_IN_DIFFERENTIATION_OF_HSCS	0.57489	9.97674e-277	0.481392	1.91128e-139	0.548726	3.64794e-264
REACTOME_TRAF6_MEDIATED_IRF7_ACTIVATION_IN_TLR7_8_OR_9_SIGNALING	0.574302	1.40157e-194	0.323226	5.90427e-46	0.427904	1.92673e-117
REACTOME_SWITCHING_OF_ORIGINS_TO_A_POST_REPLICATIVE_STATE	0.574295	1.79131e-236	0.456373	1.21294e-102	0.501628	5.8562e-186
REACTOME_INHIBITION_OF_REPLICATION_INITIATION_OF_DAMAGED_DNA_BY_RB1_E2F1	0.573612	1.71249e-220	0.60334	5.85109e-171	0.590752	2.43086e-243
REACTOME_HDR_THROUGH_HOMOLOGOUS_RECOMBINATION_HRR_	0.572931	8.26991e-284	0.524677	1.88761e-168	0.513461	3.51447e-238
REACTOME_VIRAL_MESSENGER_RNA_SYNTHESIS	0.572419	9.22564e-172	0.551875	4.80033e-112	0.573948	1.02969e-176
REACTOME_TRAFFICKING_AND_PROCESSING_OF_ENDOSOMAL_TLR	0.572379	7.07007e-150	0.422564	3.55077e-54	0.518472	1.18957e-124
REACTOME_TRAF6_MEDIATED_INDUCTION_OF_TAK1_COMPLEX_WITHIN_TLR4_COMPLEX	0.572348	5.03093e-209	0.398204	2.9796e-73	0.480943	6.03545e-157
REACTOME_SUMOYLATION_OF_RNA_BINDING_PROTEINS	0.569438	1.6008e-159	0.56388	2.14012e-110	0.599886	4.49975e-181
REACTOME_S_PHASE	0.569037	2.44134e-265	0.509268	4.46691e-147	0.553651	2.37054e-256
REACTOME_RESOLUTION_OF_D_LOOP_STRUCTURES_THROUGH_SYNTHESIS_DEPENDENT_STRAND_ANNEALING_SDSA_	0.568724	8.15424e-305	0.591933	1.04453e-238	0.540196	1.43348e-287
REACTOME_TRANSPORT_OF_THE_SLBP_DEPENDANT_MATURE_MRNA	0.568374	2.57456e-145	0.545765	8.42778e-94	0.551926	5.18425e-142
REACTOME_E2F_MEDIATED_REGULATION_OF_DNA_REPLICATION	0.566939	2.06497e-218	0.529345	2.36615e-130	0.521689	1.70762e-188
REACTOME_TRANSCRIPTION_OF_E2F_TARGETS_UNDER_NEGATIVE_CONTROL_BY_P107_RBL1_AND_P130_RBL2_IN_COMPLEX_WITH_HDAC1	0.565137	6.87239e-265	0.454211	2.99534e-132	0.578192	1.0687e-287
REACTOME_POLYMERASE_SWITCHING_ON_THE_C_STRAND_OF_THE_TELOMERE	0.564724	4.59159e-168	0.615244	3.58967e-131	0.624157	1.69809e-201
REACTOME_PROCESSIVE_SYNTHESIS_ON_THE_C_STRAND_OF_THE_TELOMERE	0.564259	1.33552e-174	0.58666	1.35634e-125	0.579489	2.25439e-184
REACTOME_DUAL_INCISION_IN_GG_NER	0.563988	8.4113e-199	0.511432	1.12347e-110	0.558104	6.41209e-197
KEGG_NUCLEOTIDE_EXCISION_REPAIR	0.563595	6.68526e-224	0.512454	2.59869e-124	0.573129	5.68491e-230
REACTOME_ENDOSOMAL_VACUOLAR_PATHWAY	0.560442	1.94144e-92	0.502671	8.59052e-48	0.531314	1.0696e-81
BIOCARTA_NFKB_PATHWAY	0.559556	7.84233e-156	0.380393	1.82058e-52	0.498329	7.25949e-128
REACTOME_POSTMITOTIC_NUCLEAR_PORE_COMPLEX_NPC_REFORMATION	0.559266	7.92318e-159	0.547474	5.76261e-100	0.591278	1.72105e-174
REACTOME_REGULATION_OF_MRNA_STABILITY_BY_PROTEINS_THAT_BIND_AU_RICH_ELEMENTS	0.558435	1.19591e-245	0.461301	2.49369e-119	0.523636	3.08731e-226
REACTOME_REGULATION_OF_KIT_SIGNALING	0.557143	6.57091e-261	0.596073	9.68344e-203	0.594222	1.64125e-294
REACTOME_HEDGEHOG_LIGAND_BIOGENESIS	0.557143	1.48815e-246	0.507385	5.70595e-137	0.503598	9.69805e-208
REACTOME_REGULATION_OF_SIGNALING_BY_CBL	0.556841	2.31299e-236	0.483379	1.05946e-130	0.584513	3.07523e-274
REACTOME_SUMOYLATION_OF_SUMOYLATION_PROTEINS	0.556514	4.90882e-136	0.556764	3.69693e-95	0.557837	4.97599e-141
REACTOME_HCMV_LATE_EVENTS	0.556165	6.93631e-196	0.549866	2.08517e-134	0.574089	1.22764e-216
BIOCARTA_CTCF_PATHWAY	0.556086	3.70369e-221	0.50536	4.20261e-128	0.586186	3.42204e-245
REACTOME_TICAM1_TRAF6_DEPENDENT_INDUCTION_OF_TAK1_COMPLEX	0.556033	3.94831e-197	0.513111	2.93638e-113	0.492451	4.35599e-165
REACTOME_SUMOYLATION_OF_UBIQUITINYLATION_PROTEINS	0.554161	9.06099e-135	0.549384	3.54595e-93	0.550164	2.21436e-137
REACTOME_DISEASES_ASSOCIATED_WITH_GLYCOSYLATION_PRECURSOR_BIOSYNTHESIS	0.553201	1.35628e-170	0.463087	4.51688e-81	0.496404	3.26081e-139
REACTOME_TELOMERE_MAINTENANCE	0.552481	3.29398e-232	0.534539	3.84384e-149	0.524134	1.38724e-216
REACTOME_SUMOYLATION_OF_DNA_REPLICATION_PROTEINS	0.551633	2.959e-169	0.548095	1.2484e-114	0.560796	8.77045e-178
REACTOME_P75NTR_SIGNALS_VIA_NF_KB	0.551514	5.26604e-176	0.4696	9.46988e-90	0.416533	1.34169e-111
REACTOME_MITOCHONDRIAL_TRNA_AMINOACYLATION	0.551073	1.35848e-151	0.522067	6.1772e-93	0.567437	4.51937e-164
REACTOME_INTERACTIONS_OF_REV_WITH_HOST_CELLULAR_PROTEINS	0.550884	1.11448e-144	0.552529	1.29158e-98	0.561648	3.89549e-152
BIOCARTA_RELA_PATHWAY	0.550232	4.84028e-147	0.510613	2.21621e-87	0.561355	2.2581e-154
REACTOME_ABORTIVE_ELONGATION_OF_HIV_1_TRANSCRIPT_IN_THE_ABSENCE_OF_TAT	0.550098	3.95909e-157	0.526727	4.53963e-103	0.581297	7.06922e-179
REACTOME_EXTENSION_OF_TELOMERES	0.549793	1.24162e-243	0.542521	2.27604e-158	0.526557	3.59951e-228
REACTOME_DEGRADATION_OF_DVL	0.549625	1.12177e-191	0.482683	1.19414e-99	0.52168	2.3616e-175
REACTOME_SYNTHESIS_OF_ACTIVE_UBIQUITIN_ROLES_OF_E1_AND_E2_ENZYMES	0.549313	1.05496e-164	0.437126	5.00444e-73	0.458844	3.28047e-124
KEGG_N_GLYCAN_BIOSYNTHESIS	0.548421	1.43162e-281	0.481629	4.16026e-139	0.527486	4.01335e-241
REACTOME_RIP_MEDIATED_NFKB_ACTIVATION_VIA_ZBP1	0.547017	1.68856e-182	0.404546	6.74002e-71	0.533412	1.39053e-175
REACTOME_SUMOYLATION_OF_DNA_DAMAGE_RESPONSE_AND_REPAIR_PROTEINS	0.547014	3.87504e-176	0.538905	1.15951e-122	0.557804	6.95671e-193
REACTOME_NEGATIVE_REGULATORS_OF_DDX58_IFIH1_SIGNALING	0.546737	1.3226e-247	0.396954	2.52779e-94	0.477387	9.2723e-197
REACTOME_TCR_SIGNALING	0.546272	1.26253e-287	0.395321	7.44976e-110	0.47866	8.3543e-235
REACTOME_TRANSLATION_OF_STRUCTURAL_PROTEINS	0.545838	2.94042e-307	0.451272	2.84883e-156	0.472837	1.04327e-247
REACTOME_CYCLIN_A_CDK2_ASSOCIATED_EVENTS_AT_S_PHASE_ENTRY	0.545703	8.43709e-232	0.473893	8.00926e-120	0.523455	7.80289e-218
REACTOME_CELLULAR_RESPONSE_TO_HYPOXIA	0.545624	1.50479e-243	0.445257	3.07931e-116	0.495634	6.21676e-211
REACTOME_PROTEIN_UBIQUITINATION	0.5452	1.02991e-179	0.515573	3.60101e-108	0.553351	6.18809e-190
REACTOME_TRANSPORT_OF_MATURE_MRNAS_DERIVED_FROM_INTRONLESS_TRANSCRIPTS	0.544682	2.3674e-135	0.536347	2.86505e-92	0.558082	4.57022e-147
REACTOME_TRANSCRIPTIONAL_REGULATION_BY_SMALL_RNAS	0.544665	9.49271e-151	0.525531	2.35726e-98	0.559733	2.69258e-163
REACTOME_DEGRADATION_OF_GLI1_BY_THE_PROTEASOME	0.544523	8.9966e-197	0.453087	2.68439e-92	0.50732	1.03306e-172
REACTOME_FCERI_MEDIATED_NF_KB_ACTIVATION	0.543852	2.75348e-237	0.462002	1.10892e-114	0.529204	6.53071e-226
REACTOME_PROCESSING_OF_DNA_DOUBLE_STRAND_BREAK_ENDS	0.543851	3.86928e-251	0.497585	7.37596e-147	0.493104	1.76379e-213
REACTOME_MTORC1_MEDIATED_SIGNALLING	0.543721	9.47389e-178	0.524284	1.02833e-115	0.625392	1.05312e-243
REACTOME_REGULATION_OF_PTEN_STABILITY_AND_ACTIVITY	0.543681	9.53711e-210	0.523284	6.61295e-132	0.544084	1.13752e-213
REACTOME_HOST_INTERACTIONS_OF_HIV_FACTORS	0.543497	8.4246e-241	0.466043	8.19241e-121	0.506742	4.28114e-215
REACTOME_DUAL_INCISION_IN_TC_NER	0.543148	1.12359e-180	0.516596	7.28729e-114	0.561807	5.22854e-200
REACTOME_CELL_CYCLE_CHECKPOINTS	0.54307	0	0.504387	8.55816e-182	0.528005	3.806e-297
REACTOME_TRANSLATION	0.542517	4.9344e-161	0.593155	1.49936e-136	0.611244	3.70549e-217
REACTOME_ANTIVIRAL_MECHANISM_BY_IFN_STIMULATED_GENES	0.542033	4.01348e-274	0.47497	2.94927e-145	0.517183	3.39797e-254
BIOCARTA_G1_PATHWAY	0.541638	1.62275e-240	0.482397	5.58477e-145	0.539511	7.60368e-253
REACTOME_INTERACTIONS_OF_VPR_WITH_HOST_CELLULAR_PROTEINS	0.541175	2.32546e-141	0.55654	3.55942e-103	0.54653	2.44879e-148
KEGG_CELL_CYCLE	0.539913	0	0.491112	7.58809e-277	0.531832	0
REACTOME_TRANSCRIPTION_COUPLED_NUCLEOTIDE_EXCISION_REPAIR_TC_NER_	0.538452	3.20041e-172	0.498675	4.5337e-102	0.543282	4.11103e-180
BIOCARTA_HSWI_SNF_PATHWAY	0.538292	1.02166e-137	0.721822	2.27281e-183	0.743822	5.98539e-288
REACTOME_NS1_MEDIATED_EFFECTS_ON_HOST_PATHWAYS	0.537909	8.76087e-172	0.520714	3.46122e-111	0.546616	8.32664e-180
REACTOME_TP53_REGULATES_TRANSCRIPTION_OF_GENES_INVOLVED_IN_G2_CELL_CYCLE_ARREST	0.537877	1.21721e-281	0.441914	2.59875e-153	0.48749	1.4489e-260
REACTOME_CDC6_ASSOCIATION_WITH_THE_ORC_ORIGIN_COMPLEX	0.537677	9.43383e-217	0.379175	8.08871e-77	0.386207	5.91581e-112
REACTOME_EXPORT_OF_VIRAL_RIBONUCLEOPROTEINS_FROM_NUCLEUS	0.537322	1.08239e-138	0.510622	4.33548e-87	0.525979	1.61555e-136
REACTOME_UCH_PROTEINASES	0.536846	1.92585e-215	0.499499	3.94758e-129	0.530007	3.99702e-216
REACTOME_DISEASES_OF_IMMUNE_SYSTEM	0.536221	1.61125e-124	0.360074	1.15063e-39	0.523418	1.57985e-121
REACTOME_DISEASES_OF_MITOTIC_CELL_CYCLE	0.53599	1.03206e-291	0.506971	4.50072e-202	0.518856	2.07053e-296
REACTOME_METABOLISM_OF_FOLATE_AND_PTERINES	0.53444	2.28436e-204	0.546085	2.05989e-164	0.533333	1.05063e-214
REACTOME_E3_UBIQUITIN_LIGASES_UBIQUITINATE_TARGET_PROTEINS	0.534438	1.31397e-168	0.543749	9.17068e-115	0.580917	1.88355e-199
REACTOME_INITIATION_OF_NUCLEAR_ENVELOPE_NE_REFORMATION	0.534301	1.51959e-222	0.464059	1.98902e-117	0.507661	3.05452e-206
REACTOME_NUCLEOBASE_BIOSYNTHESIS	0.534172	3.23941e-244	0.63944	2.79221e-233	0.596054	7.06879e-299
REACTOME_NRIF_SIGNALS_CELL_DEATH_FROM_THE_NUCLEUS	0.532701	1.15601e-199	0.471478	3.24033e-103	0.428973	2.24299e-136
REACTOME_G0_AND_EARLY_G1	0.53241	0	0.40699	1.14575e-152	0.504636	4.5931e-301
REACTOME_HOMOLOGY_DIRECTED_REPAIR	0.529589	1.68135e-227	0.491138	2.10919e-135	0.492337	1.2713e-200
REACTOME_APOPTOTIC_FACTOR_MEDIATED_RESPONSE	0.528415	2.09753e-238	0.455312	2.72584e-129	0.49325	9.83376e-221
REACTOME_NF_KB_IS_ACTIVATED_AND_SIGNALS_SURVIVAL	0.527732	4.41859e-143	0.458101	4.96621e-75	0.377413	5.41364e-81
REACTOME_REGULATION_OF_GLUCOKINASE_BY_GLUCOKINASE_REGULATORY_PROTEIN	0.527222	2.761e-128	0.445241	1.20675e-66	0.463866	3.68016e-107
REACTOME_ACTIVATION_OF_THE_MRNA_UPON_BINDING_OF_THE_CAP_BINDING_COMPLEX_AND_EIFS_AND_SUBSEQUENT_BINDING_TO_43S	0.527037	1.33185e-109	0.615017	1.20659e-103	0.648126	4.95598e-175
REACTOME_NOTCH4_ACTIVATION_AND_TRANSMISSION_OF_SIGNAL_TO_THE_NUCLEUS	0.527006	1.70987e-178	0.403591	4.29945e-78	0.383398	2.06204e-105
REACTOME_TP53_REGULATES_TRANSCRIPTION_OF_DNA_REPAIR_GENES	0.526282	4.5172e-178	0.509299	1.71108e-121	0.541817	8.84537e-193
REACTOME_MITOCHONDRIAL_TRANSLATION	0.525765	3.80183e-134	0.534669	4.18958e-98	0.518254	8.62416e-137
REACTOME_CELL_EXTRACELLULAR_MATRIX_INTERACTIONS	0.523495	5.73153e-150	0.373907	6.955e-57	0.422419	1.16381e-107
REACTOME_TRNA_PROCESSING_IN_THE_NUCLEUS	0.522474	1.72961e-142	0.492976	6.77649e-90	0.520063	6.68648e-147
REACTOME_FORMATION_OF_THE_EARLY_ELONGATION_COMPLEX	0.521461	2.72045e-149	0.507437	1.10233e-100	0.54869	4.48828e-170
REACTOME_P75NTR_RECRUITS_SIGNALLING_COMPLEXES	0.519114	1.86197e-174	0.414953	4.97647e-80	0.335381	9.35339e-84
REACTOME_MRNA_SPLICING_MINOR_PATHWAY	0.518774	2.19384e-151	0.556089	1.29706e-124	0.56631	2.26474e-187
REACTOME_RRNA_PROCESSING	0.518754	1.12564e-142	0.582518	1.77737e-126	0.618821	5.5264e-215
REACTOME_REGULATION_OF_RAS_BY_GAPS	0.517807	2.80366e-196	0.476608	2.93638e-113	0.468285	9.85785e-168
BIOCARTA_SM_PATHWAY	0.517487	1.61454e-120	0.44791	8.58267e-61	0.534879	7.78375e-129
REACTOME_RESOLUTION_OF_ABASIC_SITES_AP_SITES_	0.51742	1.8943e-169	0.448543	1.73999e-87	0.514172	1.90878e-167
REACTOME_SARS_COV_1_INFECTION	0.516858	2.09858e-283	0.453845	3.94424e-160	0.479521	4.10841e-256
BIOCARTA_FAS_PATHWAY	0.516494	6.26652e-278	0.347091	3.66878e-91	0.434513	2.23882e-201
BIOCARTA_RANMS_PATHWAY	0.51595	1.16157e-152	0.613711	1.14309e-135	0.641379	3.32399e-235
REACTOME_HIV_INFECTION	0.515433	2.61377e-202	0.470391	1.58319e-117	0.515107	2.54562e-208
REACTOME_HIV_TRANSCRIPTION_ELONGATION	0.515365	1.83931e-148	0.523323	1.06627e-109	0.556372	3.49175e-178
REACTOME_CYTOSOLIC_SENSORS_OF_PATHOGEN_ASSOCIATED_DNA_	0.515331	1.09133e-246	0.428601	1.18329e-123	0.475761	1.33285e-215
REACTOME_SRP_DEPENDENT_COTRANSLATIONAL_PROTEIN_TARGETING_TO_MEMBRANE	0.515062	5.94868e-95	0.590418	3.08934e-87	0.638616	8.60668e-155
REACTOME_REGULATION_OF_RUNX2_EXPRESSION_AND_ACTIVITY	0.515027	9.12388e-228	0.418142	4.57966e-105	0.432442	5.34607e-169
REACTOME_MITOTIC_TELOPHASE_CYTOKINESIS	0.514836	2.06557e-124	0.608409	2.30953e-120	0.62116	2.06743e-189
REACTOME_APC_CDC20_MEDIATED_DEGRADATION_OF_NEK2A	0.514675	3.05339e-187	0.428431	1.11756e-94	0.433201	4.16755e-148
REACTOME_TRNA_AMINOACYLATION	0.514409	1.28418e-135	0.5511	4.3739e-106	0.557757	8.01891e-162
REACTOME_INFLUENZA_INFECTION	0.514246	6.96368e-128	0.549122	2.24118e-102	0.595608	1.53427e-182
REACTOME_IRF3_MEDIATED_INDUCTION_OF_TYPE_I_IFN	0.513985	7.72793e-204	0.466776	7.11557e-113	0.573235	1.11242e-226
REACTOME_IRAK2_MEDIATED_ACTIVATION_OF_TAK1_COMPLEX	0.513456	2.07457e-126	0.370993	1.57198e-47	0.387904	1.6208e-79
REACTOME_SUMOYLATION_OF_CHROMATIN_ORGANIZATION_PROTEINS	0.512957	1.36066e-157	0.546207	1.24558e-125	0.585142	2.72492e-207
REACTOME_MITOTIC_METAPHASE_AND_ANAPHASE	0.512662	2.6482e-263	0.461277	8.32062e-144	0.509967	3.73649e-266
REACTOME_TRANSCRIPTIONAL_REGULATION_BY_E2F6	0.512515	1.18854e-163	0.5801	1.01261e-147	0.61001	3.90154e-243
BIOCARTA_VDR_PATHWAY	0.512317	1.55197e-173	0.537215	6.52332e-144	0.60654	2.16784e-259
REACTOME_STING_MEDIATED_INDUCTION_OF_HOST_IMMUNE_RESPONSES	0.511292	4.87719e-245	0.414286	3.10309e-117	0.51013	5.75541e-235
REACTOME_ATF6_ATF6_ALPHA_ACTIVATES_CHAPERONE_GENES	0.511055	1.957e-104	0.550883	1.08602e-81	0.458979	6.91121e-86
REACTOME_APC_C_CDC20_MEDIATED_DEGRADATION_OF_CYCLIN_B	0.510533	6.60798e-174	0.408326	1.34494e-79	0.419722	7.41779e-130
REACTOME_CLEC7A_DECTIN_1_SIGNALING	0.509672	4.06681e-257	0.373884	4.70707e-98	0.491825	7.31611e-243
REACTOME_ACTIVATED_TAK1_MEDIATES_P38_MAPK_ACTIVATION	0.506018	2.61657e-184	0.376332	1.0965e-73	0.418482	8.3052e-138
REACTOME_INTERLEUKIN_1_SIGNALING	0.504534	1.06148e-220	0.386172	1.73405e-95	0.454386	1.11811e-191
BIOCARTA_DNAFRAGMENT_PATHWAY	0.504299	2.56361e-224	0.354377	1.31437e-88	0.455194	5.81591e-200
REACTOME_DNA_DOUBLE_STRAND_BREAK_REPAIR	0.50364	3.93076e-228	0.479595	5.72607e-143	0.486191	1.53901e-216
REACTOME_GLOBAL_GENOME_NUCLEOTIDE_EXCISION_REPAIR_GG_NER_	0.503628	1.76593e-150	0.464928	9.53034e-89	0.496521	1.27024e-149
REACTOME_NUCLEOTIDE_EXCISION_REPAIR	0.503431	1.93963e-149	0.482592	4.77461e-96	0.516214	3.52254e-161
REACTOME_RUNX3_REGULATES_P14_ARF	0.503225	3.56777e-148	0.584389	2.35136e-122	0.64421	2.08551e-223
REACTOME_G2_M_DNA_DAMAGE_CHECKPOINT	0.502182	3.18308e-237	0.470113	8.23221e-144	0.46247	6.42828e-208
BIOCARTA_TEL_PATHWAY	0.502022	6.89959e-219	0.64058	1.62562e-245	0.560558	3.60918e-298
REACTOME_ZBP1_DAI_MEDIATED_INDUCTION_OF_TYPE_I_IFNS	0.500532	1.82901e-171	0.339014	8.4695e-56	0.519142	1.69998e-180
REACTOME_HIV_LIFE_CYCLE	0.499862	1.59113e-165	0.487426	9.3463e-111	0.527017	1.06332e-189
KEGG_BASE_EXCISION_REPAIR	0.499701	7.01939e-209	0.503313	2.74956e-145	0.527801	3.11967e-231
REACTOME_MET_RECEPTOR_RECYCLING	0.499576	3.31669e-135	0.325383	2.52931e-42	0.44654	3.80938e-114
REACTOME_NUCLEAR_ENVELOPE_BREAKDOWN	0.499347	5.6933e-221	0.425532	7.99538e-110	0.458813	4.52699e-187
REACTOME_FORMATION_OF_RNA_POL_II_ELONGATION_COMPLEX_	0.49898	2.06582e-141	0.541259	6.01801e-117	0.55173	6.63819e-176
REACTOME_BASE_EXCISION_REPAIR	0.49665	4.51399e-160	0.477871	6.86465e-103	0.521758	1.96037e-177
BIOCARTA_HIVNEF_PATHWAY	0.496639	2.45797e-230	0.389139	2.76949e-103	0.480142	1.64865e-221
REACTOME_REGULATION_OF_EXPRESSION_OF_SLITS_AND_ROBOS	0.495424	1.05043e-129	0.543022	4.52243e-110	0.592637	2.40211e-197
REACTOME_MRNA_CAPPING	0.495316	3.72167e-133	0.481563	6.5903e-90	0.519233	2.5796e-151
KEGG_SPLICEOSOME	0.495217	7.37629e-131	0.521706	2.4331e-103	0.575504	1.13041e-182
REACTOME_MAPK6_MAPK4_SIGNALING	0.495173	3.89832e-272	0.398628	1.81651e-126	0.458504	8.87845e-243
KEGG_RNA_POLYMERASE	0.495017	4.36045e-131	0.506146	3.40361e-98	0.526034	2.37428e-155
REACTOME_GOLGI_CISTERNAE_PERICENTRIOLAR_STACK_REORGANIZATION	0.494962	1.0924e-190	0.502137	1.58182e-128	0.517316	1.96337e-204
REACTOME_PERK_REGULATES_GENE_EXPRESSION	0.49492	1.25194e-181	0.421971	1.79134e-99	0.458524	9.75979e-167
REACTOME_FORMATION_OF_TC_NER_PRE_INCISION_COMPLEX	0.494159	7.07378e-135	0.495324	1.39397e-95	0.506489	3.84666e-148
REACTOME_PEXOPHAGY	0.494002	4.2011e-129	0.565413	4.34249e-122	0.454283	3.28752e-120
REACTOME_SEPARATION_OF_SISTER_CHROMATIDS	0.493946	8.98018e-259	0.453244	4.82995e-147	0.494288	9.76229e-266
REACTOME_INTERLEUKIN_27_SIGNALING	0.493926	2.49153e-158	0.469596	6.67772e-99	0.497797	2.74631e-158
REACTOME_HIV_ELONGATION_ARREST_AND_RECOVERY	0.493884	4.44788e-127	0.511717	6.29804e-99	0.547873	8.09249e-160
BIOCARTA_CHEMICAL_PATHWAY	0.493759	5.91751e-221	0.565438	6.71257e-201	0.60913	0
REACTOME_DNA_DAMAGE_RECOGNITION_IN_GG_NER	0.493737	2.79252e-140	0.492867	7.8762e-98	0.473095	3.46036e-133
REACTOME_ATF6_ATF6_ALPHA_ACTIVATES_CHAPERONES	0.493736	1.66108e-109	0.553391	2.18105e-92	0.464038	5.41276e-98
REACTOME_DEGRADATION_OF_BETA_CATENIN_BY_THE_DESTRUCTION_COMPLEX	0.493668	1.49591e-192	0.470263	2.68474e-121	0.527316	6.04118e-223
REACTOME_INHIBITION_OF_THE_PROTEOLYTIC_ACTIVITY_OF_APC_C_REQUIRED_FOR_THE_ONSET_OF_ANAPHASE_BY_MITOTIC_SPINDLE_CHECKPOINT_COMPONENTS	0.492759	1.00295e-161	0.442422	2.81244e-93	0.457948	4.60564e-151
REACTOME_CYCLIN_D_ASSOCIATED_EVENTS_IN_G1	0.492754	2.38499e-275	0.500999	6.33449e-202	0.504627	2.26528e-299
REACTOME_PROCESSING_OF_CAPPED_INTRONLESS_PRE_MRNA	0.492243	1.37167e-128	0.502917	1.17066e-91	0.57114	1.21032e-173
BIOCARTA_EIF_PATHWAY	0.492219	6.6668e-108	0.54426	6.94852e-92	0.549752	9.94914e-138
REACTOME_SARS_COV_INFECTIONS	0.492083	0	0.349459	6.0608e-129	0.41872	1.16283e-248
REACTOME_REGULATION_OF_INNATE_IMMUNE_RESPONSES_TO_CYTOSOLIC_DNA	0.491828	1.07766e-184	0.324199	7.1982e-57	0.382653	3.21328e-114
REACTOME_MITOTIC_SPINDLE_CHECKPOINT	0.491721	1.09865e-257	0.495229	9.73995e-176	0.5238	6.84774e-293
REACTOME_TRANSCRIPTIONAL_REGULATION_OF_GRANULOPOIESIS	0.489655	1.43675e-130	0.378901	4.36609e-55	0.479943	7.18976e-126
REACTOME_MRNA_SPLICING	0.489639	3.45615e-123	0.520789	1.36866e-98	0.575937	1.43215e-174
BIOCARTA_CELLCYCLE_PATHWAY	0.488845	4.29139e-283	0.473995	1.16073e-214	0.447645	6.85743e-273
BIOCARTA_NPC_PATHWAY	0.488748	7.73981e-121	0.42256	1.39404e-56	0.479862	3.3619e-116
REACTOME_EUKARYOTIC_TRANSLATION_INITIATION	0.488403	1.00641e-86	0.575302	3.8099e-84	0.621259	6.54055e-149
REACTOME_FORMATION_OF_SENESCENCE_ASSOCIATED_HETEROCHROMATIN_FOCI_SAHF_	0.488217	1.46458e-169	0.514149	8.69845e-142	0.511361	1.06084e-199
REACTOME_SMAD2_SMAD3_SMAD4_HETEROTRIMER_REGULATES_TRANSCRIPTION	0.48816	4.92903e-215	0.403529	1.10918e-106	0.500953	1.463e-232
REACTOME_RESOLUTION_OF_D_LOOP_STRUCTURES	0.486759	4.6765e-198	0.511599	2.08601e-161	0.44138	1.46426e-171
REACTOME_RNA_POLYMERASE_I_PROMOTER_ESCAPE	0.486676	5.89868e-127	0.515531	1.08481e-99	0.516395	2.91214e-149
REACTOME_TRANSCRIPTIONAL_REGULATION_BY_RUNX2	0.486157	0	0.381376	4.50541e-195	0.438842	0
REACTOME_CHONDROITIN_SULFATE_BIOSYNTHESIS	0.485945	2.83466e-114	0.555329	2.67918e-101	0.517533	2.98262e-136
REACTOME_PURINE_RIBONUCLEOSIDE_MONOPHOSPHATE_BIOSYNTHESIS	0.485513	2.09072e-209	0.60661	1.4201e-214	0.551338	4.0789e-263
REACTOME_DEADENYLATION_DEPENDENT_MRNA_DECAY	0.484127	6.56186e-119	0.530831	2.41904e-101	0.54213	1.52492e-153
REACTOME_INFLAMMASOMES	0.483805	4.94688e-136	0.443639	6.03154e-89	0.572171	7.19465e-197
REACTOME_DNA_REPAIR	0.48375	1.11161e-177	0.476095	9.30116e-121	0.496569	1.41308e-191
REACTOME_CONSTITUTIVE_SIGNALING_BY_LIGAND_RESPONSIVE_EGFR_CANCER_VARIANTS	0.483281	1.16739e-191	0.437256	3.66891e-112	0.429177	4.86649e-170
REACTOME_DOWNREGULATION_OF_SMAD2_3_SMAD4_TRANSCRIPTIONAL_ACTIVITY	0.482162	1.54406e-201	0.417589	6.53277e-108	0.51197	2.02065e-240
REACTOME_ABC_TRANSPORTER_DISORDERS	0.481629	1.4703e-250	0.47478	4.28895e-162	0.481684	6.96233e-254
REACTOME_DOWNSTREAM_SIGNALING_EVENTS_OF_B_CELL_RECEPTOR_BCR_	0.481381	1.28411e-196	0.376616	1.00722e-82	0.446852	6.65851e-172
KEGG_RNA_DEGRADATION	0.480418	4.86912e-124	0.491062	5.79338e-92	0.528064	2.65156e-153
REACTOME_PHOSPHORYLATION_OF_THE_APC_C	0.480375	7.7327e-156	0.38199	5.5161e-71	0.410221	2.19072e-122
REACTOME_PTEN_REGULATION	0.479883	9.01698e-215	0.441086	1.25748e-126	0.517534	9.2259e-257
KEGG_AMINOACYL_TRNA_BIOSYNTHESIS	0.479683	1.07156e-117	0.515603	2.3079e-91	0.520684	1.09585e-139
REACTOME_CELL_CYCLE_MITOTIC	0.477821	4.87241e-257	0.459487	5.85589e-161	0.492661	1.46914e-274
REACTOME_PROCESSING_OF_CAPPED_INTRON_CONTAINING_PRE_MRNA	0.477466	7.35219e-120	0.496626	1.11963e-91	0.543205	1.89477e-159
REACTOME_NEGATIVE_EPIGENETIC_REGULATION_OF_RRNA_EXPRESSION	0.477081	5.65286e-135	0.507008	1.90142e-108	0.518083	4.91259e-167
REACTOME_TRNA_PROCESSING	0.476896	2.42367e-124	0.467953	3.86078e-85	0.497621	8.38088e-140
REACTOME_B_WICH_COMPLEX_POSITIVELY_REGULATES_RRNA_EXPRESSION	0.476624	1.96469e-134	0.553426	8.13988e-125	0.551648	1.56793e-184
REACTOME_RESPONSE_OF_EIF2AK4_GCN2_TO_AMINO_ACID_DEFICIENCY	0.474949	1.24036e-76	0.526628	2.03302e-66	0.587001	6.8577e-125
REACTOME_ABERRANT_REGULATION_OF_MITOTIC_EXIT_IN_CANCER_DUE_TO_RB1_DEFECTS	0.474208	3.21268e-132	0.402448	1.45508e-67	0.429844	2.31058e-116
REACTOME_RNA_POLYMERASE_I_TRANSCRIPTION_TERMINATION	0.47397	2.42188e-120	0.499114	3.90153e-93	0.505885	2.96936e-143
REACTOME_ENDOSOMAL_SORTING_COMPLEX_REQUIRED_FOR_TRANSPORT_ESCRT_	0.473892	2.3385e-137	0.530548	3.42796e-123	0.511301	4.61329e-174
REACTOME_FORMATION_OF_INCISION_COMPLEX_IN_GG_NER	0.473871	1.05001e-120	0.446745	3.68843e-74	0.46521	9.86773e-121
REACTOME_MITOTIC_PROPHASE	0.473812	2.35686e-185	0.456135	4.35275e-116	0.470515	2.47411e-184
REACTOME_ASSOCIATION_OF_TRIC_CCT_WITH_TARGET_PROTEINS_DURING_BIOSYNTHESIS	0.473023	1.93729e-209	0.486383	3.72889e-147	0.46779	5.38531e-201
REACTOME_DEFECTIVE_B4GALT7_CAUSES_EDS_PROGEROID_TYPE	0.471833	1.46761e-88	0.39488	2.032e-46	0.370453	7.8981e-62
BIOCARTA_HCMV_PATHWAY	0.471649	1.94773e-178	0.436995	4.92923e-105	0.504835	3.62384e-207
REACTOME_ALPHA_LINOLENIC_OMEGA3_AND_LINOLEIC_OMEGA6_ACID_METABOLISM	0.469987	5.65373e-120	0.384824	3.40504e-57	0.391058	2.52221e-90
BIOCARTA_TNFR1_PATHWAY	0.469783	2.55359e-218	0.416959	2.79619e-111	0.475534	8.3432e-210
REACTOME_SIGNALING_BY_KIT_IN_DISEASE	0.468611	3.18557e-205	0.500879	3.2155e-166	0.51175	4.21671e-260
REACTOME_MATURATION_OF_NUCLEOPROTEIN	0.468006	2.23155e-202	0.481595	1.64505e-144	0.478022	8.90206e-212
REACTOME_NONSENSE_MEDIATED_DECAY_NMD_	0.467328	9.52507e-84	0.544643	3.36621e-79	0.602968	3.21075e-147
REACTOME_NUCLEOTIDE_BINDING_DOMAIN_LEUCINE_RICH_REPEAT_CONTAINING_RECEPTOR_NLR_SIGNALING_PATHWAYS	0.465575	5.91653e-193	0.349035	1.27794e-81	0.446714	5.89045e-190
REACTOME_SUMOYLATION_OF_IMMUNE_RESPONSE_PROTEINS	0.465359	3.54542e-121	0.370255	2.96366e-58	0.437288	9.16253e-115
REACTOME_TRANSCRIPTION_OF_THE_HIV_GENOME	0.465216	9.86745e-130	0.458581	4.16299e-90	0.511354	2.84008e-161
REACTOME_HEDGEHOG_ON_STATE	0.465126	1.25897e-245	0.368879	1.44543e-110	0.412259	1.17295e-202
BIOCARTA_BCELLSURVIVAL_PATHWAY	0.464798	9.5256e-237	0.387698	9.99018e-124	0.444338	1.28684e-223
KEGG_GLYCOSAMINOGLYCAN_BIOSYNTHESIS_CHONDROITIN_SULFATE	0.46414	2.2599e-197	0.55031	4.69967e-187	0.538086	4.99673e-273
REACTOME_DEADENYLATION_OF_MRNA	0.463417	4.0187e-97	0.506598	6.94323e-83	0.518353	2.54772e-126
REACTOME_SIGNALING_BY_THE_B_CELL_RECEPTOR_BCR_	0.463306	7.98562e-246	0.34745	1.83698e-99	0.436976	1.65202e-226
REACTOME_SUMOYLATION_OF_DNA_METHYLATION_PROTEINS	0.462762	3.97582e-111	0.421629	3.00806e-70	0.526747	1.64996e-149
REACTOME_RNA_POLYMERASE_III_TRANSCRIPTION_TERMINATION	0.462212	3.22993e-114	0.491179	2.28235e-92	0.510003	5.00282e-149
REACTOME_THE_NLRP3_INFLAMMASOME	0.461461	4.14783e-111	0.437578	1.44818e-75	0.541808	1.03971e-159
REACTOME_CONVERSION_FROM_APC_C_CDC20_TO_APC_C_CDH1_IN_LATE_ANAPHASE	0.461209	1.55288e-167	0.372325	2.52808e-82	0.428802	1.27276e-156
REACTOME_BUDDING_AND_MATURATION_OF_HIV_VIRION	0.461159	2.30945e-142	0.452272	7.71074e-98	0.44148	3.62534e-142
REACTOME_SELENOAMINO_ACID_METABOLISM	0.461093	5.49684e-78	0.538147	2.15546e-74	0.591462	3.18808e-136
KEGG_RIBOSOME	0.460619	2.3611e-62	0.573818	2.17061e-67	0.627704	2.55924e-122
REACTOME_SIGNALING_BY_FGFR2_IIIA_TM	0.460547	1.40758e-156	0.402374	1.01067e-91	0.478947	2.18722e-176
REACTOME_INHIBITION_OF_DNA_RECOMBINATION_AT_TELOMERE	0.459921	1.34032e-105	0.504202	1.74791e-91	0.48129	1.61152e-120
REACTOME_PCP_CE_PATHWAY	0.459566	1.23029e-234	0.353963	1.08814e-99	0.42328	1.26708e-206
REACTOME_HIV_TRANSCRIPTION_INITIATION	0.458661	3.74246e-132	0.412535	5.47811e-76	0.479718	1.3136e-148
REACTOME_TRANSCRIPTIONAL_ACTIVITY_OF_SMAD2_SMAD3_SMAD4_HETEROTRIMER	0.458119	5.56994e-199	0.419083	3.26337e-122	0.5006	7.13911e-247
REACTOME_THE_ROLE_OF_GTSE1_IN_G2_M_PROGRESSION_AFTER_G2_CHECKPOINT	0.457935	6.21349e-169	0.356418	4.60761e-73	0.38906	1.6083e-130
REACTOME_FORMATION_OF_THE_BETA_CATENIN_TCF_TRANSACTIVATING_COMPLEX	0.457476	2.2444e-182	0.469464	9.03909e-152	0.504419	7.18283e-242
REACTOME_DISEASES_ASSOCIATED_WITH_GLYCOSAMINOGLYCAN_METABOLISM	0.457116	1.08401e-136	0.338165	1.74803e-59	0.323827	6.48429e-80
REACTOME_TP53_REGULATES_TRANSCRIPTION_OF_ADDITIONAL_CELL_CYCLE_GENES_WHOSE_EXACT_ROLE_IN_THE_P53_PATHWAY_REMAIN_UNCERTAIN	0.456457	1.01044e-169	0.400492	4.39279e-95	0.430923	4.18765e-164
REACTOME_TP53_REGULATES_TRANSCRIPTION_OF_CELL_CYCLE_GENES	0.454411	1.3193e-244	0.355633	6.49296e-117	0.374804	9.19174e-185
REACTOME_TRANSLATION_OF_REPLICASE_AND_ASSEMBLY_OF_THE_REPLICATION_TRANSCRIPTION_COMPLEX	0.453505	8.89317e-117	0.408681	5.41637e-69	0.435949	2.15252e-116
REACTOME_SIGNALING_BY_ERBB2_ECD_MUTANTS	0.453265	2.91997e-198	0.410328	2.94589e-117	0.445268	3.57302e-207
REACTOME_POSITIVE_EPIGENETIC_REGULATION_OF_RRNA_EXPRESSION	0.452877	4.33921e-140	0.563736	4.73582e-150	0.582969	3.52556e-237
KEGG_OTHER_GLYCAN_DEGRADATION	0.452759	4.25393e-202	0.447451	7.23162e-129	0.45302	1.11811e-191
REACTOME_ZINC_INFLUX_INTO_CELLS_BY_THE_SLC39_GENE_FAMILY	0.45192	4.3795e-160	0.458909	1.73673e-114	0.355965	1.07194e-105
REACTOME_TELOMERE_C_STRAND_SYNTHESIS_INITIATION	0.45051	4.34004e-95	0.62599	1.75396e-121	0.570514	4.61202e-148
REACTOME_TNFR1_INDUCED_NFKAPPAB_SIGNALING_PATHWAY	0.450473	1.5064e-145	0.32951	2.38038e-57	0.352916	6.59983e-97
BIOCARTA_RB_PATHWAY	0.449698	1.17049e-185	0.622234	5.88644e-234	0.58809	4.28662e-299
REACTOME_M_PHASE	0.447639	6.89563e-202	0.431935	1.04464e-126	0.459695	3.56689e-218
BIOCARTA_RACCYCD_PATHWAY	0.446791	1.27039e-195	0.473809	2.59088e-156	0.463215	4.62036e-225
REACTOME_REGULATION_OF_TP53_ACTIVITY_THROUGH_PHOSPHORYLATION	0.446767	3.13297e-228	0.417285	4.8695e-138	0.445378	5.20781e-231
REACTOME_CD28_DEPENDENT_VAV1_PATHWAY	0.445397	5.08343e-128	0.344505	1.71127e-47	0.395542	2.47642e-98
REACTOME_SIGNALING_BY_SCF_KIT	0.444687	3.23941e-244	0.391285	4.50353e-139	0.399485	1.03115e-212
BIOCARTA_EFP_PATHWAY	0.444526	3.45138e-209	0.329472	2.60352e-89	0.346617	2.45599e-142
REACTOME_CONSTITUTIVE_SIGNALING_BY_EGFRVIII	0.444494	9.56576e-173	0.43983	1.2778e-123	0.461008	2.72593e-206
KEGG_GLYCOSYLPHOSPHATIDYLINOSITOL_GPI_ANCHOR_BIOSYNTHESIS	0.443599	2.78556e-121	0.398426	6.94745e-67	0.372818	1.02866e-88
REACTOME_SIGNALING_BY_NOTCH	0.4434	0	0.425483	5.82316e-226	0.475874	0
REACTOME_CYTOCHROME_C_MEDIATED_APOPTOTIC_RESPONSE	0.44312	1.41942e-151	0.323036	2.15794e-59	0.368924	3.17189e-112
REACTOME_EUKARYOTIC_TRANSLATION_ELONGATION	0.443096	4.95886e-60	0.547039	5.97976e-64	0.593279	4.00943e-114
REACTOME_ATF4_ACTIVATES_GENES_IN_RESPONSE_TO_ENDOPLASMIC_RETICULUM_STRESS	0.442481	7.93783e-159	0.345973	1.04839e-75	0.402666	1.11915e-142
REACTOME_TRISTETRAPROLIN_TTP_ZFP36_BINDS_AND_DESTABILIZES_MRNA	0.442326	5.5763e-117	0.45639	3.30184e-91	0.516458	2.47452e-165
REACTOME_MEIOTIC_RECOMBINATION	0.442225	5.64783e-235	0.371919	3.44166e-118	0.356004	2.96961e-162
REACTOME_MICRORNA_MIRNA_BIOGENESIS	0.441788	8.46969e-101	0.416614	4.97726e-66	0.529405	4.05474e-149
REACTOME_BUTYRATE_RESPONSE_FACTOR_1_BRF1_BINDS_AND_DESTABILIZES_MRNA	0.441369	6.98773e-124	0.472642	4.93655e-103	0.541714	1.18242e-189
REACTOME_SIGNALING_BY_ROBO_RECEPTORS	0.44041	2.60811e-140	0.506313	3.29495e-128	0.549647	2.05794e-228
REACTOME_SUMOYLATION	0.439183	1.15193e-177	0.469361	3.18627e-144	0.496045	5.3875e-232
REACTOME_CYCLIN_A_B1_B2_ASSOCIATED_EVENTS_DURING_G2_M_TRANSITION	0.438398	1.2384e-192	0.365515	2.28872e-96	0.371579	1.94635e-144
REACTOME_SIGNALING_BY_PDGFR_IN_DISEASE	0.437906	5.05813e-164	0.590363	4.54883e-204	0.584061	2.21092e-299
REACTOME_RNA_POLYMERASE_II_TRANSCRIBES_SNRNA_GENES	0.43412	9.92306e-105	0.387342	1.51124e-61	0.46414	1.11296e-122
REACTOME_REGULATION_OF_PTEN_GENE_TRANSCRIPTION	0.434073	7.66993e-203	0.362721	3.0014e-103	0.470736	1.77707e-251
REACTOME_SUPPRESSION_OF_PHAGOSOMAL_MATURATION	0.433755	4.66945e-98	0.388379	1.34081e-55	0.348757	1.69554e-69
REACTOME_CLASS_I_PEROXISOMAL_MEMBRANE_PROTEIN_IMPORT	0.432507	1.07708e-118	0.609772	1.73282e-163	0.545854	9.7244e-201
REACTOME_ASSEMBLY_OF_THE_HIV_VIRION	0.431884	6.639e-105	0.488422	1.08015e-92	0.451151	4.30941e-119
REACTOME_RMTS_METHYLATE_HISTONE_ARGININES	0.431029	6.40467e-122	0.496158	2.2925e-110	0.537322	1.28655e-189
REACTOME_RESOLUTION_OF_SISTER_CHROMATID_COHESION	0.430533	5.74044e-245	0.431011	1.07372e-165	0.465216	1.00591e-290
KEGG_BASAL_TRANSCRIPTION_FACTORS	0.428122	1.2155e-136	0.417921	5.54768e-92	0.489907	1.36174e-182
REACTOME_NOTCH3_INTRACELLULAR_DOMAIN_REGULATES_TRANSCRIPTION	0.427304	2.14748e-172	0.544961	4.74212e-189	0.527649	1.79797e-265
REACTOME_EPIGENETIC_REGULATION_OF_GENE_EXPRESSION	0.42602	1.14422e-120	0.512994	3.21735e-122	0.529824	1.1665e-190
REACTOME_PROGRAMMED_CELL_DEATH	0.425945	5.75509e-272	0.3418	9.24449e-131	0.399112	2.00218e-252
REACTOME_COHESIN_LOADING_ONTO_CHROMATIN	0.424955	8.09835e-63	0.607304	1.46812e-92	0.601454	5.15433e-134
REACTOME_ROLE_OF_LAT2_NTAL_LAB_ON_CALCIUM_MOBILIZATION	0.424022	1.63965e-157	0.403405	4.72807e-99	0.511976	9.44004e-225
REACTOME_SIGNALING_BY_PDGFRA_TRANSMEMBRANE_JUXTAMEMBRANE_AND_KINASE_DOMAIN_MUTANTS	0.423684	1.33414e-121	0.563747	8.73907e-153	0.551362	2.69229e-221
REACTOME_TRNA_MODIFICATION_IN_THE_NUCLEUS_AND_CYTOSOL	0.422101	1.40016e-97	0.430419	3.83643e-72	0.46544	2.23305e-120
REACTOME_FC_EPSILON_RECEPTOR_FCERI_SIGNALING	0.421348	6.70854e-224	0.332576	2.54011e-100	0.408682	4.08348e-220
REACTOME_METALLOPROTEASE_DUBS	0.420283	1.73226e-127	0.418786	1.30363e-87	0.443826	1.20851e-147
BIOCARTA_SRCRPTP_PATHWAY	0.419877	2.8653e-168	0.539942	1.37422e-159	0.515846	9.12552e-228
KEGG_PYRIMIDINE_METABOLISM	0.419147	7.28595e-226	0.350672	1.00127e-118	0.382916	1.04323e-207
REACTOME_TELOMERE_EXTENSION_BY_TELOMERASE	0.418675	7.61361e-163	0.453502	2.40505e-134	0.392031	8.23636e-161
REACTOME_PROCESSING_OF_INTRONLESS_PRE_MRNAS	0.418572	1.00792e-81	0.520858	4.09082e-88	0.559807	1.30399e-149
KEGG_P53_SIGNALING_PATHWAY	0.418336	3.02664e-271	0.390463	4.97255e-176	0.388788	2.48775e-246
KEGG_CHRONIC_MYELOID_LEUKEMIA	0.418318	3.10652e-244	0.434273	5.35322e-189	0.488334	0
REACTOME_CHONDROITIN_SULFATE_DERMATAN_SULFATE_METABOLISM	0.417288	5.27548e-161	0.423428	3.81092e-118	0.392355	2.82843e-156
REACTOME_CYTOSOLIC_IRON_SULFUR_CLUSTER_ASSEMBLY	0.416807	1.90045e-87	0.401418	1.49802e-54	0.438112	6.34352e-99
REACTOME_RNA_POLYMERASE_I_TRANSCRIPTION_INITIATION	0.415921	2.38355e-112	0.52837	2.70357e-126	0.5354	1.97915e-192
REACTOME_DAP12_SIGNALING	0.415552	2.83294e-148	0.361391	3.85663e-76	0.405679	3.96847e-148
REACTOME_PEROXISOMAL_PROTEIN_IMPORT	0.415354	2.92495e-186	0.348144	3.97561e-93	0.407364	2.38917e-190
REACTOME_RNA_POLYMERASE_III_TRANSCRIPTION	0.414237	5.36772e-94	0.457538	6.34041e-83	0.483351	3.26234e-134
REACTOME_HDACS_DEACETYLATE_HISTONES	0.41347	4.38377e-154	0.518963	1.79745e-169	0.584992	0
REACTOME_A_TETRASACCHARIDE_LINKER_SEQUENCE_IS_REQUIRED_FOR_GAG_SYNTHESIS	0.410237	1.66996e-94	0.397437	2.14956e-65	0.358055	3.80018e-81
REACTOME_RNA_POLYMERASE_III_TRANSCRIPTION_INITIATION_FROM_TYPE_1_PROMOTER	0.409893	1.37805e-87	0.482818	2.34161e-86	0.455437	3.24892e-115
BIOCARTA_CERAMIDE_PATHWAY	0.409227	9.59653e-170	0.324519	1.28803e-72	0.437636	1.90442e-185
REACTOME_UNFOLDED_PROTEIN_RESPONSE_UPR_	0.408035	2.6946e-163	0.356135	3.99862e-87	0.351397	1.39257e-126
REACTOME_DOWNSTREAM_SIGNAL_TRANSDUCTION	0.407538	2.55634e-160	0.380357	4.78424e-106	0.432944	2.0852e-201
REACTOME_RHO_GTPASES_ACTIVATE_FORMINS	0.406351	2.97194e-273	0.381991	1.67591e-165	0.433799	0
BIOCARTA_PRC2_PATHWAY	0.406301	1.29678e-93	0.425103	1.11718e-67	0.561587	1.29778e-179
BIOCARTA_G2_PATHWAY	0.404935	2.26732e-242	0.396128	9.70149e-171	0.401713	2.64462e-237
REACTOME_RNA_POLYMERASE_I_TRANSCRIPTION	0.404379	6.05182e-109	0.503275	6.94514e-117	0.51652	4.00579e-183
REACTOME_RNA_POLYMERASE_II_TRANSCRIPTION_TERMINATION	0.404111	2.19186e-86	0.383853	1.00463e-55	0.455871	9.7154e-112
REACTOME_RNA_POLYMERASE_III_CHAIN_ELONGATION	0.404053	3.4442e-79	0.447883	7.75136e-69	0.415244	7.71171e-89
REACTOME_SIGNALING_BY_NOTCH3	0.402999	5.72408e-236	0.451451	9.77166e-215	0.44568	1.15156e-306
KEGG_PANCREATIC_CANCER	0.402686	1.16167e-254	0.379502	3.32275e-161	0.455396	0
REACTOME_RUNX3_REGULATES_NOTCH_SIGNALING	0.401479	5.83123e-109	0.535921	8.53447e-137	0.511715	2.78822e-181
REACTOME_DOWNREGULATION_OF_TGF_BETA_RECEPTOR_SIGNALING	0.401293	6.18399e-152	0.331109	5.99013e-76	0.394769	2.12851e-156
REACTOME_DNA_DAMAGE_TELOMERE_STRESS_INDUCED_SENESCENCE	0.400804	9.60109e-138	0.438111	8.05974e-124	0.432114	1.63791e-170
REACTOME_TRANSPORT_OF_MATURE_TRANSCRIPT_TO_CYTOPLASM	0.400147	1.83419e-83	0.374573	1.46013e-52	0.420038	2.54738e-95
KEGG_NON_HOMOLOGOUS_END_JOINING	0.399647	6.67469e-113	0.514633	6.54017e-134	0.487143	1.09907e-172
REACTOME_DEFECTS_IN_VITAMIN_AND_COFACTOR_METABOLISM	0.39796	7.52279e-101	0.478597	1.64841e-106	0.487384	6.62409e-157
REACTOME_CARGO_CONCENTRATION_IN_THE_ER	0.397855	6.78185e-202	0.35711	4.52937e-117	0.338523	3.09859e-152
REACTOME_SIGNALING_BY_TGF_BETA_RECEPTOR_COMPLEX	0.3976	5.26221e-194	0.344529	4.52379e-109	0.421735	2.87131e-228
KEGG_COLORECTAL_CANCER	0.397011	2.05877e-238	0.444341	5.74631e-221	0.511068	0
KEGG_PEROXISOME	0.396572	9.01778e-179	0.354787	4.33902e-104	0.378456	5.33452e-174
REACTOME_SIGNALING_BY_HIPPO	0.395789	1.83753e-106	0.390162	2.70692e-72	0.541804	3.52378e-203
REACTOME_TRANSCRIPTIONAL_REGULATION_BY_RUNX1	0.395435	1.95195e-286	0.367539	1.25531e-185	0.419744	0
REACTOME_TNF_SIGNALING	0.38804	2.42557e-131	0.342737	2.21304e-70	0.350527	6.13658e-110
REACTOME_REGULATION_OF_TP53_EXPRESSION_AND_DEGRADATION	0.387704	2.68255e-175	0.371405	1.82486e-115	0.394417	7.94598e-193
REACTOME_BIOSYNTHESIS_OF_THE_N_GLYCAN_PRECURSOR_DOLICHOL_LIPID_LINKED_OLIGOSACCHARIDE_LLO_AND_TRANSFER_TO_A_NASCENT_PROTEIN	0.385156	2.91341e-220	0.373273	3.0061e-137	0.37943	2.48531e-205
REACTOME_PRE_NOTCH_EXPRESSION_AND_PROCESSING	0.38474	4.4352e-172	0.382757	4.85799e-135	0.478902	2.07559e-285
REACTOME_CTLA4_INHIBITORY_SIGNALING	0.384295	1.17983e-188	0.353987	2.05467e-121	0.44398	2.03044e-261
REACTOME_RHO_GTPASES_ACTIVATE_WASPS_AND_WAVES	0.383091	9.95452e-102	0.442417	4.55148e-84	0.500664	2.65734e-168
REACTOME_SUMOYLATION_OF_TRANSCRIPTION_COFACTORS	0.382398	8.79382e-84	0.464149	3.48298e-87	0.50133	6.89015e-145
REACTOME_REGULATION_OF_TP53_ACTIVITY	0.381759	1.66513e-184	0.391002	3.86568e-138	0.425518	6.40908e-235
REACTOME_DNA_DOUBLE_STRAND_BREAK_RESPONSE	0.381364	1.48158e-153	0.422727	5.56647e-134	0.418675	1.06577e-193
BIOCARTA_ETS_PATHWAY	0.379997	3.46358e-140	0.352644	3.20278e-91	0.428014	5.29524e-183
REACTOME_HCMV_INFECTION	0.379854	4.46993e-137	0.35458	1.80928e-81	0.389546	1.9994e-150
REACTOME_LATE_ENDOSOMAL_MICROAUTOPHAGY	0.378435	3.47878e-137	0.351563	3.76436e-84	0.391094	8.77066e-152
BIOCARTA_AKAP95_PATHWAY	0.376313	8.20237e-123	0.441285	5.2249e-101	0.389755	1.09465e-132
REACTOME_REPRESSION_OF_WNT_TARGET_GENES	0.373023	3.84107e-112	0.336417	7.48542e-66	0.475648	8.49366e-179
REACTOME_TRANSCRIPTIONAL_REGULATION_BY_TP53	0.372614	1.62068e-182	0.332548	7.15121e-107	0.369568	3.07386e-189
KEGG_LYSINE_DEGRADATION	0.372385	2.36705e-138	0.482678	2.07748e-159	0.477947	1.50751e-234
REACTOME_NOTCH3_ACTIVATION_AND_TRANSMISSION_OF_SIGNAL_TO_THE_NUCLEUS	0.369368	6.82763e-177	0.340272	1.11993e-112	0.351457	3.26453e-183
REACTOME_PARASITE_INFECTION	0.369229	1.73709e-139	0.339787	5.45444e-80	0.407138	2.37288e-176
KEGG_PROSTATE_CANCER	0.369072	2.15915e-300	0.364409	2.00517e-222	0.387167	0
REACTOME_RUNX1_INTERACTS_WITH_CO_FACTORS_WHOSE_PRECISE_EFFECT_ON_RUNX1_TARGETS_IS_NOT_KNOWN	0.367779	1.25683e-119	0.524168	5.13497e-166	0.544907	9.684e-259
REACTOME_IRAK1_RECRUITS_IKK_COMPLEX	0.367043	8.33655e-83	0.43486	1.98369e-79	0.386515	6.57751e-98
REACTOME_INTERLEUKIN_35_SIGNALLING	0.366176	2.84092e-89	0.340916	2.46447e-54	0.33647	2.0619e-79
REACTOME_MRNA_DECAY_BY_3_TO_5_EXORIBONUCLEASE	0.366141	5.41801e-65	0.420748	5.31299e-61	0.414632	3.21925e-86
REACTOME_CLASS_I_MHC_MEDIATED_ANTIGEN_PROCESSING_PRESENTATION	0.365863	1.01938e-179	0.33836	9.78886e-107	0.389945	2.20253e-203
REACTOME_HATS_ACETYLATE_HISTONES	0.365684	6.50555e-68	0.4874	7.26789e-86	0.506852	1.47453e-134
REACTOME_ERCC6_CSB_AND_EHMT2_G9A_POSITIVELY_REGULATE_RRNA_EXPRESSION	0.364964	4.10373e-92	0.569443	3.7389e-162	0.626809	1.05357e-287
REACTOME_PROTEIN_LOCALIZATION	0.364916	3.971e-116	0.400678	1.0809e-97	0.368909	2.35572e-125
KEGG_UBIQUITIN_MEDIATED_PROTEOLYSIS	0.364264	3.42208e-103	0.354241	6.64686e-68	0.379511	6.3681e-115
REACTOME_SUMOYLATION_OF_TRANSCRIPTION_FACTORS	0.363982	5.60971e-145	0.326115	3.82308e-95	0.351218	2.5529e-151
REACTOME_NONHOMOLOGOUS_END_JOINING_NHEJ_	0.363103	1.98379e-73	0.484267	4.33541e-92	0.441639	1.66484e-111
REACTOME_BASE_EXCISION_REPAIR_AP_SITE_FORMATION	0.361589	5.01583e-82	0.454897	1.09832e-90	0.414041	1.47474e-108
REACTOME_AKT_PHOSPHORYLATES_TARGETS_IN_THE_CYTOSOL	0.36127	6.95028e-79	0.384145	2.37606e-67	0.477177	1.88546e-142
REACTOME_RECOGNITION_AND_ASSOCIATION_OF_DNA_GLYCOSYLASE_WITH_SITE_CONTAINING_AN_AFFECTED_PURINE	0.360389	3.86215e-73	0.505601	7.60916e-105	0.462572	1.10851e-122
REACTOME_CD28_CO_STIMULATION	0.359824	1.01886e-242	0.345036	3.76086e-169	0.395684	3.20784e-304
REACTOME_MITOTIC_PROMETAPHASE	0.359269	6.96023e-155	0.390883	2.99541e-124	0.40338	1.06923e-201
REACTOME_MITOTIC_G2_G2_M_PHASES	0.357688	5.03962e-142	0.341818	7.03462e-89	0.357636	1.28432e-147
REACTOME_COPII_MEDIATED_VESICLE_TRANSPORT	0.357167	9.69892e-130	0.324866	4.28334e-73	0.328002	1.34554e-109
REACTOME_DEACTIVATION_OF_THE_BETA_CATENIN_TRANSACTIVATING_COMPLEX	0.355688	7.43149e-184	0.377228	2.3125e-155	0.434103	8.91187e-284
REACTOME_MTOR_SIGNALLING	0.355125	2.05702e-89	0.383962	4.04519e-73	0.474903	5.86131e-159
REACTOME_ONCOGENE_INDUCED_SENESCENCE	0.35512	3.5402e-175	0.413163	6.40599e-162	0.487332	7.58869e-304
REACTOME_CELLULAR_SENESCENCE	0.353562	8.61488e-184	0.340115	6.33595e-126	0.407608	3.03168e-250
KEGG_PENTOSE_PHOSPHATE_PATHWAY	0.353001	1.7877e-155	0.349537	1.18205e-100	0.407019	1.2329e-196
REACTOME_FGFR2_ALTERNATIVE_SPLICING	0.352841	3.56129e-85	0.337736	7.15797e-57	0.402231	4.87271e-112
REACTOME_RNA_POLYMERASE_III_TRANSCRIPTION_INITIATION_FROM_TYPE_3_PROMOTER	0.351572	2.3062e-62	0.386238	3.57889e-54	0.389499	1.38615e-79
REACTOME_NOTCH4_INTRACELLULAR_DOMAIN_REGULATES_TRANSCRIPTION	0.344445	4.906e-94	0.552191	5.13695e-161	0.501387	2.72828e-197
REACTOME_CHROMATIN_MODIFYING_ENZYMES	0.342401	3.57243e-83	0.438116	5.70654e-98	0.473589	3.3022e-164
REACTOME_CITRIC_ACID_CYCLE_TCA_CYCLE_	0.33873	5.94266e-57	0.421946	9.89248e-62	0.34243	1.01218e-60
REACTOME_GAB1_SIGNALOSOME	0.33762	1.69695e-111	0.345547	7.87207e-84	0.35819	3.46485e-124
REACTOME_OVARIAN_TUMOR_DOMAIN_PROTEASES	0.336211	5.56343e-144	0.344243	5.88605e-102	0.364139	1.26397e-172
BIOCARTA_IGF1MTOR_PATHWAY	0.330243	6.32789e-71	0.46965	9.97928e-101	0.485114	1.06999e-155
REACTOME_BBSOME_MEDIATED_CARGO_TARGETING_TO_CILIUM	0.329887	4.13547e-72	0.411663	4.59329e-78	0.331	2.75321e-75
REACTOME_REGULATION_OF_RUNX1_EXPRESSION_AND_ACTIVITY	0.326719	5.00703e-81	0.400392	2.56477e-88	0.573494	1.70833e-245
REACTOME_ASPARAGINE_N_LINKED_GLYCOSYLATION	0.32652	1.22222e-134	0.330298	7.03462e-89	0.331872	1.32844e-134
REACTOME_SIGNALING_BY_FGFR4_IN_DISEASE	0.326192	3.98036e-76	0.443586	3.16593e-103	0.451575	7.71081e-161
KEGG_ADHERENS_JUNCTION	0.324354	9.77129e-151	0.363834	4.00008e-129	0.40861	1.18788e-233
REACTOME_SIGNALING_BY_NTRK3_TRKC_	0.324346	4.29369e-74	0.449128	2.2871e-104	0.423957	4.81537e-139
BIOCARTA_PTC1_PATHWAY	0.324132	6.83002e-76	0.440613	1.21479e-89	0.357188	4.55165e-95
REACTOME_KSRP_KHSRP_BINDS_AND_DESTABILIZES_MRNA	0.323969	3.66189e-53	0.349093	9.62669e-43	0.38289	8.50694e-79

[truncated: 2 more sheets: Table 3A BRAF, Table 3b ALK]
